# Supplementary material for: Reconstruction of the tumor spatial microenvironment along the malignant-boundary-nonmalignant axis
Source: Nat Commun. 2023 Feb 20;14:933. doi: 10.1038/s41467-023-36560-7 (PMC9941488; doi:10.1038/s41467-023-36560-7)
Supplement: Supplementary file 4 — Source Data [file 41467_2023_36560_MOESM4_ESM.xlsx]

## Sheet: Fig2a
row	col	sample	location
50	102	CRC1	nMal
3	43	CRC1	nMal
59	19	CRC1	Bdy
14	94	CRC1	nMal
43	9	CRC1	nMal
47	13	CRC1	Mal
73	43	CRC1	nMal
62	0	CRC1	nMal
61	97	CRC1	Mal
45	115	CRC1	nMal
54	124	CRC1	Mal
42	28	CRC1	nMal
52	42	CRC1	Mal
65	83	CRC1	Mal
37	19	CRC1	nMal
58	4	CRC1	nMal
35	79	CRC1	nMal
70	126	CRC1	Mal
65	91	CRC1	Bdy
1	23	CRC1	nMal
67	59	CRC1	Bdy
14	118	CRC1	nMal
66	70	CRC1	Bdy
23	113	CRC1	nMal
64	12	CRC1	Bdy
45	19	CRC1	Bdy
64	2	CRC1	Bdy
71	105	CRC1	Mal
10	48	CRC1	nMal
29	15	CRC1	nMal
26	122	CRC1	nMal
66	22	CRC1	Mal
62	54	CRC1	nMal
55	55	CRC1	Mal
24	62	CRC1	nMal
24	26	CRC1	Mal
10	106	CRC1	nMal
51	27	CRC1	Bdy
10	52	CRC1	nMal
37	15	CRC1	nMal
63	125	CRC1	Mal
44	94	CRC1	nMal
42	96	CRC1	nMal
14	88	CRC1	nMal
31	115	CRC1	nMal
47	69	CRC1	nMal
36	106	CRC1	nMal
53	79	CRC1	Bdy
65	87	CRC1	nMal
57	5	CRC1	nMal
44	56	CRC1	nMal
53	101	CRC1	Mal
76	60	CRC1	nMal
21	111	CRC1	nMal
16	24	CRC1	Bdy
13	69	CRC1	nMal
49	17	CRC1	Mal
33	51	CRC1	nMal
26	0	CRC1	Bdy
2	54	CRC1	nMal
34	58	CRC1	nMal
32	4	CRC1	nMal
14	86	CRC1	nMal
26	94	CRC1	nMal
35	115	CRC1	nMal
55	31	CRC1	Mal
5	19	CRC1	nMal
6	90	CRC1	nMal
47	33	CRC1	Mal
28	42	CRC1	nMal
61	37	CRC1	Mal
29	25	CRC1	Bdy
51	93	CRC1	nMal
45	21	CRC1	Mal
6	34	CRC1	nMal
59	31	CRC1	Bdy
29	31	CRC1	Bdy
49	113	CRC1	nMal
75	83	CRC1	Mal
27	99	CRC1	nMal
17	113	CRC1	nMal
67	23	CRC1	Mal
3	17	CRC1	nMal
64	52	CRC1	Bdy
36	24	CRC1	nMal
6	92	CRC1	nMal
65	11	CRC1	Mal
14	30	CRC1	Mal
15	39	CRC1	Bdy
56	14	CRC1	Mal
67	43	CRC1	nMal
57	113	CRC1	Mal
75	59	CRC1	nMal
40	96	CRC1	nMal
24	70	CRC1	nMal
46	92	CRC1	nMal
62	82	CRC1	Mal
36	118	CRC1	nMal
54	68	CRC1	nMal
16	92	CRC1	nMal
58	8	CRC1	Mal
71	119	CRC1	Bdy
53	73	CRC1	nMal
15	53	CRC1	nMal
24	76	CRC1	nMal
20	104	CRC1	nMal
8	22	CRC1	nMal
67	53	CRC1	nMal
23	65	CRC1	nMal
54	94	CRC1	Mal
50	92	CRC1	nMal
47	39	CRC1	Bdy
48	42	CRC1	Mal
1	41	CRC1	nMal
24	40	CRC1	Bdy
77	57	CRC1	nMal
73	109	CRC1	Mal
9	83	CRC1	nMal
36	74	CRC1	nMal
22	10	CRC1	Bdy
75	127	CRC1	Mal
47	113	CRC1	nMal
4	48	CRC1	nMal
55	61	CRC1	Bdy
38	44	CRC1	nMal
60	92	CRC1	Bdy
12	92	CRC1	nMal
4	12	CRC1	nMal
11	27	CRC1	Bdy
35	93	CRC1	nMal
53	41	CRC1	Mal
51	127	CRC1	nMal
7	49	CRC1	nMal
18	18	CRC1	Mal
29	27	CRC1	Bdy
14	20	CRC1	Mal
31	7	CRC1	nMal
5	49	CRC1	nMal
13	25	CRC1	Mal
68	114	CRC1	Mal
62	6	CRC1	Bdy
60	54	CRC1	nMal
5	27	CRC1	nMal
36	68	CRC1	nMal
27	27	CRC1	Mal
35	77	CRC1	nMal
39	29	CRC1	nMal
36	80	CRC1	nMal
59	109	CRC1	Mal
59	39	CRC1	Mal
26	90	CRC1	nMal
59	73	CRC1	Mal
53	69	CRC1	nMal
49	107	CRC1	nMal
65	23	CRC1	Bdy
61	125	CRC1	Mal
67	73	CRC1	nMal
9	97	CRC1	nMal
57	35	CRC1	nMal
50	68	CRC1	nMal
35	73	CRC1	nMal
57	81	CRC1	Mal
3	57	CRC1	nMal
28	48	CRC1	nMal
39	109	CRC1	nMal
27	87	CRC1	nMal
42	118	CRC1	nMal
24	38	CRC1	Mal
30	46	CRC1	nMal
63	21	CRC1	Bdy
26	92	CRC1	nMal
60	26	CRC1	Bdy
75	121	CRC1	Mal
59	1	CRC1	nMal
25	81	CRC1	nMal
44	92	CRC1	nMal
19	47	CRC1	nMal
33	31	CRC1	nMal
45	101	CRC1	nMal
39	3	CRC1	nMal
41	25	CRC1	nMal
62	48	CRC1	Bdy
28	10	CRC1	Bdy
44	104	CRC1	nMal
49	27	CRC1	Mal
69	37	CRC1	nMal
52	80	CRC1	Bdy
57	85	CRC1	Mal
18	104	CRC1	nMal
46	34	CRC1	Bdy
66	106	CRC1	Bdy
68	70	CRC1	nMal
36	30	CRC1	nMal
52	38	CRC1	Mal
75	115	CRC1	Mal
52	122	CRC1	Bdy
23	19	CRC1	Mal
67	37	CRC1	nMal
74	100	CRC1	Mal
52	46	CRC1	Mal
48	86	CRC1	nMal
19	111	CRC1	nMal
57	57	CRC1	Mal
25	7	CRC1	Bdy
8	42	CRC1	nMal
46	2	CRC1	nMal
49	109	CRC1	nMal
27	101	CRC1	nMal
36	22	CRC1	nMal
5	23	CRC1	nMal
69	33	CRC1	nMal
54	98	CRC1	Mal
13	47	CRC1	nMal
8	26	CRC1	nMal
76	56	CRC1	nMal
76	80	CRC1	Bdy
39	79	CRC1	nMal
42	114	CRC1	nMal
8	60	CRC1	nMal
71	109	CRC1	Mal
67	83	CRC1	Bdy
52	16	CRC1	Mal
26	110	CRC1	nMal
38	10	CRC1	nMal
32	92	CRC1	nMal
51	15	CRC1	Mal
48	30	CRC1	Mal
23	47	CRC1	nMal
15	21	CRC1	Bdy
23	93	CRC1	nMal
25	101	CRC1	nMal
25	59	CRC1	nMal
19	97	CRC1	nMal
30	16	CRC1	nMal
19	35	CRC1	Mal
65	9	CRC1	Bdy
55	27	CRC1	Mal
66	32	CRC1	nMal
75	81	CRC1	Mal
68	108	CRC1	Mal
40	50	CRC1	nMal
58	66	CRC1	Mal
59	5	CRC1	Bdy
10	8	CRC1	Bdy
51	63	CRC1	Bdy
75	89	CRC1	Bdy
23	91	CRC1	nMal
63	9	CRC1	Mal
3	13	CRC1	nMal
66	58	CRC1	Bdy
66	76	CRC1	Bdy
49	63	CRC1	Bdy
45	83	CRC1	nMal
64	102	CRC1	Mal
67	9	CRC1	Bdy
65	119	CRC1	Bdy
13	91	CRC1	nMal
64	16	CRC1	nMal
76	40	CRC1	nMal
46	4	CRC1	nMal
63	97	CRC1	Mal
50	82	CRC1	nMal
44	84	CRC1	nMal
32	72	CRC1	nMal
22	30	CRC1	Bdy
30	26	CRC1	nMal
37	1	CRC1	nMal
49	75	CRC1	Mal
29	37	CRC1	Bdy
61	87	CRC1	Mal
42	20	CRC1	nMal
36	32	CRC1	nMal
57	31	CRC1	nMal
51	97	CRC1	nMal
31	9	CRC1	nMal
28	82	CRC1	nMal
43	123	CRC1	nMal
24	56	CRC1	nMal
44	90	CRC1	nMal
60	16	CRC1	Bdy
8	8	CRC1	nMal
73	67	CRC1	nMal
31	117	CRC1	nMal
24	50	CRC1	nMal
19	39	CRC1	Mal
15	5	CRC1	Mal
65	17	CRC1	nMal
25	43	CRC1	nMal
41	111	CRC1	nMal
31	71	CRC1	nMal
27	71	CRC1	nMal
58	110	CRC1	Mal
17	17	CRC1	Bdy
52	48	CRC1	Mal
59	115	CRC1	Bdy
52	24	CRC1	Bdy
7	57	CRC1	nMal
10	58	CRC1	nMal
59	99	CRC1	Mal
10	80	CRC1	nMal
2	0	CRC1	Bdy
69	95	CRC1	Mal
53	87	CRC1	Mal
51	39	CRC1	Bdy
38	0	CRC1	nMal
46	14	CRC1	Mal
59	9	CRC1	Mal
21	63	CRC1	nMal
76	96	CRC1	Bdy
32	12	CRC1	nMal
55	57	CRC1	Bdy
42	102	CRC1	nMal
42	62	CRC1	nMal
41	37	CRC1	nMal
45	81	CRC1	nMal
9	75	CRC1	nMal
75	17	CRC1	nMal
40	104	CRC1	nMal
8	14	CRC1	nMal
51	61	CRC1	Mal
73	27	CRC1	Mal
73	99	CRC1	Mal
17	115	CRC1	nMal
20	110	CRC1	nMal
65	97	CRC1	Mal
53	49	CRC1	Bdy
17	49	CRC1	nMal
70	106	CRC1	Mal
56	78	CRC1	Bdy
7	81	CRC1	nMal
30	54	CRC1	nMal
75	79	CRC1	Mal
41	107	CRC1	nMal
23	121	CRC1	nMal
48	76	CRC1	Mal
10	6	CRC1	nMal
38	4	CRC1	nMal
3	55	CRC1	nMal
9	103	CRC1	nMal
48	94	CRC1	nMal
38	56	CRC1	nMal
44	12	CRC1	nMal
42	42	CRC1	nMal
13	5	CRC1	Bdy
30	86	CRC1	nMal
25	25	CRC1	Mal
37	37	CRC1	nMal
60	100	CRC1	Bdy
61	29	CRC1	Mal
69	35	CRC1	nMal
57	65	CRC1	Mal
59	123	CRC1	Bdy
38	100	CRC1	nMal
42	48	CRC1	nMal
68	118	CRC1	Mal
58	54	CRC1	Bdy
12	20	CRC1	Mal
56	40	CRC1	Mal
69	99	CRC1	Mal
48	84	CRC1	nMal
21	115	CRC1	nMal
6	80	CRC1	nMal
9	53	CRC1	nMal
57	11	CRC1	Bdy
61	67	CRC1	Bdy
28	66	CRC1	nMal
71	79	CRC1	Bdy
60	118	CRC1	Bdy
54	120	CRC1	Mal
36	92	CRC1	nMal
51	79	CRC1	Bdy
44	106	CRC1	nMal
74	32	CRC1	Mal
46	98	CRC1	nMal
59	15	CRC1	Mal
63	5	CRC1	Bdy
61	39	CRC1	Mal
50	30	CRC1	Bdy
32	30	CRC1	nMal
41	113	CRC1	nMal
68	58	CRC1	nMal
77	99	CRC1	Mal
55	107	CRC1	Mal
34	112	CRC1	nMal
65	15	CRC1	nMal
46	18	CRC1	Bdy
32	24	CRC1	nMal
59	125	CRC1	Mal
71	93	CRC1	Bdy
64	34	CRC1	Bdy
8	34	CRC1	nMal
9	81	CRC1	nMal
50	18	CRC1	Mal
57	13	CRC1	Bdy
28	104	CRC1	nMal
4	8	CRC1	nMal
22	80	CRC1	nMal
33	1	CRC1	nMal
25	63	CRC1	nMal
36	102	CRC1	nMal
37	43	CRC1	nMal
10	70	CRC1	nMal
63	47	CRC1	Bdy
25	109	CRC1	nMal
56	102	CRC1	Bdy
33	61	CRC1	nMal
75	71	CRC1	nMal
17	73	CRC1	nMal
72	102	CRC1	Mal
0	0	CRC1	Mal
49	59	CRC1	Mal
41	31	CRC1	nMal
34	62	CRC1	nMal
29	5	CRC1	Mal
74	120	CRC1	Mal
28	100	CRC1	nMal
39	13	CRC1	nMal
73	101	CRC1	Mal
15	27	CRC1	Bdy
74	16	CRC1	nMal
61	75	CRC1	nMal
18	108	CRC1	nMal
57	79	CRC1	Mal
52	60	CRC1	Mal
53	55	CRC1	nMal
49	77	CRC1	Mal
5	31	CRC1	nMal
61	11	CRC1	Bdy
47	25	CRC1	Mal
24	118	CRC1	nMal
15	9	CRC1	Mal
71	97	CRC1	Mal
71	13	CRC1	nMal
70	32	CRC1	nMal
33	67	CRC1	nMal
70	72	CRC1	nMal
41	97	CRC1	nMal
68	2	CRC1	Bdy
44	6	CRC1	nMal
17	63	CRC1	nMal
41	69	CRC1	nMal
39	39	CRC1	nMal
19	13	CRC1	Bdy
74	38	CRC1	nMal
8	54	CRC1	nMal
33	113	CRC1	nMal
60	44	CRC1	Mal
65	95	CRC1	Mal
74	122	CRC1	Mal
8	98	CRC1	nMal
71	49	CRC1	nMal
63	17	CRC1	Bdy
25	41	CRC1	nMal
74	28	CRC1	Bdy
60	56	CRC1	nMal
50	104	CRC1	nMal
13	105	CRC1	nMal
38	108	CRC1	nMal
13	1	CRC1	Mal
53	113	CRC1	Mal
64	22	CRC1	nMal
14	74	CRC1	nMal
59	41	CRC1	Bdy
7	33	CRC1	nMal
60	86	CRC1	Mal
25	69	CRC1	nMal
9	43	CRC1	nMal
67	17	CRC1	nMal
63	29	CRC1	Mal
47	17	CRC1	Bdy
32	104	CRC1	nMal
57	69	CRC1	nMal
48	70	CRC1	nMal
70	90	CRC1	Mal
18	10	CRC1	Mal
67	111	CRC1	Mal
42	126	CRC1	nMal
49	23	CRC1	Mal
36	78	CRC1	nMal
27	1	CRC1	Mal
42	78	CRC1	nMal
8	84	CRC1	nMal
69	97	CRC1	Mal
36	70	CRC1	nMal
57	93	CRC1	Mal
47	83	CRC1	nMal
4	80	CRC1	nMal
68	30	CRC1	nMal
16	70	CRC1	nMal
37	119	CRC1	nMal
53	9	CRC1	nMal
73	53	CRC1	nMal
30	78	CRC1	nMal
27	39	CRC1	Bdy
10	36	CRC1	nMal
33	55	CRC1	nMal
30	64	CRC1	nMal
13	31	CRC1	Mal
11	95	CRC1	nMal
58	78	CRC1	Bdy
14	32	CRC1	Mal
36	90	CRC1	nMal
38	52	CRC1	nMal
46	90	CRC1	nMal
51	81	CRC1	nMal
57	3	CRC1	nMal
61	85	CRC1	Mal
27	75	CRC1	nMal
42	72	CRC1	nMal
4	56	CRC1	nMal
69	3	CRC1	Mal
29	49	CRC1	nMal
77	75	CRC1	nMal
44	10	CRC1	nMal
52	108	CRC1	nMal
75	57	CRC1	nMal
32	106	CRC1	nMal
28	62	CRC1	nMal
39	11	CRC1	nMal
61	13	CRC1	Bdy
56	120	CRC1	Mal
53	115	CRC1	Mal
75	13	CRC1	nMal
44	124	CRC1	nMal
61	9	CRC1	Bdy
27	73	CRC1	nMal
74	96	CRC1	Mal
38	88	CRC1	nMal
52	14	CRC1	Mal
42	44	CRC1	nMal
64	78	CRC1	nMal
48	28	CRC1	Mal
37	11	CRC1	nMal
75	99	CRC1	Mal
12	108	CRC1	nMal
32	98	CRC1	nMal
17	23	CRC1	Mal
22	12	CRC1	Bdy
55	125	CRC1	Mal
7	47	CRC1	nMal
51	9	CRC1	nMal
22	28	CRC1	Mal
49	65	CRC1	Bdy
26	56	CRC1	nMal
51	111	CRC1	Bdy
41	17	CRC1	nMal
49	97	CRC1	nMal
53	33	CRC1	Bdy
60	120	CRC1	Mal
8	102	CRC1	nMal
28	46	CRC1	nMal
63	45	CRC1	Mal
68	34	CRC1	nMal
26	88	CRC1	nMal
58	34	CRC1	Bdy
40	18	CRC1	nMal
29	19	CRC1	Bdy
58	112	CRC1	Mal
16	64	CRC1	nMal
24	28	CRC1	Mal
10	16	CRC1	Bdy
51	101	CRC1	nMal
3	51	CRC1	nMal
48	106	CRC1	nMal
76	122	CRC1	Mal
32	44	CRC1	nMal
64	110	CRC1	Mal
40	38	CRC1	nMal
15	35	CRC1	Mal
46	82	CRC1	nMal
64	72	CRC1	Mal
21	97	CRC1	nMal
29	75	CRC1	nMal
21	55	CRC1	nMal
14	98	CRC1	nMal
34	106	CRC1	nMal
58	24	CRC1	Bdy
48	6	CRC1	nMal
11	7	CRC1	nMal
36	54	CRC1	nMal
53	13	CRC1	Bdy
60	72	CRC1	Mal
41	93	CRC1	nMal
56	20	CRC1	Mal
68	26	CRC1	Bdy
27	65	CRC1	nMal
34	20	CRC1	nMal
53	81	CRC1	nMal
31	35	CRC1	nMal
64	68	CRC1	Bdy
56	58	CRC1	Bdy
74	84	CRC1	Mal
51	95	CRC1	nMal
53	19	CRC1	nMal
22	52	CRC1	nMal
67	105	CRC1	Mal
64	58	CRC1	Bdy
63	89	CRC1	Mal
23	81	CRC1	nMal
71	65	CRC1	nMal
42	26	CRC1	nMal
68	54	CRC1	nMal
73	111	CRC1	Mal
64	26	CRC1	Bdy
61	49	CRC1	Bdy
67	29	CRC1	nMal
41	121	CRC1	nMal
17	103	CRC1	nMal
57	117	CRC1	Mal
37	3	CRC1	nMal
11	1	CRC1	nMal
50	22	CRC1	Mal
50	14	CRC1	Bdy
21	15	CRC1	Mal
51	37	CRC1	Mal
17	59	CRC1	nMal
25	55	CRC1	nMal
77	45	CRC1	nMal
68	22	CRC1	Bdy
64	108	CRC1	Bdy
57	55	CRC1	Mal
24	92	CRC1	nMal
8	96	CRC1	nMal
62	62	CRC1	nMal
50	12	CRC1	Bdy
13	37	CRC1	nMal
66	66	CRC1	Bdy
8	24	CRC1	nMal
3	25	CRC1	nMal
6	36	CRC1	nMal
45	71	CRC1	nMal
61	33	CRC1	Bdy
76	36	CRC1	nMal
64	86	CRC1	Bdy
77	109	CRC1	Mal
21	99	CRC1	nMal
16	74	CRC1	nMal
57	109	CRC1	Mal
52	86	CRC1	Mal
38	76	CRC1	nMal
18	88	CRC1	nMal
39	107	CRC1	nMal
41	45	CRC1	nMal
20	84	CRC1	nMal
54	28	CRC1	Mal
5	47	CRC1	nMal
68	100	CRC1	Mal
72	10	CRC1	nMal
41	23	CRC1	nMal
5	13	CRC1	nMal
64	120	CRC1	Mal
61	65	CRC1	nMal
43	85	CRC1	nMal
16	38	CRC1	Mal
68	122	CRC1	Mal
43	45	CRC1	nMal
18	98	CRC1	nMal
13	3	CRC1	Mal
24	122	CRC1	nMal
77	115	CRC1	Mal
52	98	CRC1	Bdy
53	65	CRC1	Bdy
46	96	CRC1	nMal
71	95	CRC1	Mal
48	16	CRC1	Bdy
1	39	CRC1	nMal
3	1	CRC1	Mal
57	115	CRC1	Mal
26	86	CRC1	nMal
59	49	CRC1	nMal
49	99	CRC1	nMal
46	126	CRC1	nMal
28	38	CRC1	Bdy
9	15	CRC1	nMal
15	55	CRC1	nMal
45	25	CRC1	Bdy
72	52	CRC1	nMal
62	88	CRC1	Mal
58	122	CRC1	Bdy
59	17	CRC1	Mal
16	112	CRC1	nMal
26	30	CRC1	Mal
77	69	CRC1	nMal
50	42	CRC1	Mal
24	18	CRC1	Mal
13	89	CRC1	nMal
4	46	CRC1	nMal
36	110	CRC1	nMal
55	53	CRC1	Bdy
29	113	CRC1	nMal
8	74	CRC1	nMal
64	122	CRC1	Mal
44	20	CRC1	Bdy
17	45	CRC1	nMal
35	65	CRC1	nMal
68	40	CRC1	nMal
15	113	CRC1	nMal
37	97	CRC1	nMal
69	119	CRC1	Bdy
65	33	CRC1	nMal
34	92	CRC1	nMal
29	11	CRC1	Bdy
69	45	CRC1	nMal
30	88	CRC1	nMal
33	63	CRC1	nMal
13	41	CRC1	nMal
12	76	CRC1	nMal
63	35	CRC1	Mal
35	31	CRC1	nMal
35	109	CRC1	nMal
46	20	CRC1	Bdy
3	27	CRC1	nMal
61	121	CRC1	Mal
26	104	CRC1	nMal
70	104	CRC1	Mal
64	56	CRC1	Bdy
37	17	CRC1	nMal
65	123	CRC1	Bdy
43	115	CRC1	nMal
66	8	CRC1	Bdy
22	74	CRC1	nMal
41	67	CRC1	nMal
71	107	CRC1	Mal
77	105	CRC1	Mal
74	88	CRC1	nMal
16	60	CRC1	nMal
69	9	CRC1	nMal
71	77	CRC1	Mal
29	109	CRC1	nMal
10	108	CRC1	nMal
35	11	CRC1	nMal
25	79	CRC1	nMal
6	88	CRC1	nMal
56	88	CRC1	Mal
70	62	CRC1	nMal
16	98	CRC1	nMal
13	51	CRC1	nMal
25	33	CRC1	Mal
64	48	CRC1	nMal
4	24	CRC1	nMal
58	26	CRC1	nMal
58	52	CRC1	nMal
67	35	CRC1	nMal
41	47	CRC1	nMal
48	90	CRC1	nMal
55	99	CRC1	Mal
6	30	CRC1	nMal
16	28	CRC1	Mal
4	20	CRC1	nMal
42	100	CRC1	nMal
17	93	CRC1	nMal
69	1	CRC1	Bdy
76	126	CRC1	Mal
38	90	CRC1	nMal
25	39	CRC1	Bdy
47	23	CRC1	Mal
40	112	CRC1	nMal
65	81	CRC1	Bdy
57	91	CRC1	Bdy
51	29	CRC1	nMal
29	111	CRC1	nMal
54	30	CRC1	Mal
18	20	CRC1	Bdy
24	66	CRC1	nMal
67	77	CRC1	Bdy
44	102	CRC1	nMal
44	52	CRC1	nMal
66	28	CRC1	Bdy
35	87	CRC1	nMal
29	103	CRC1	nMal
8	88	CRC1	nMal
67	109	CRC1	Mal
59	89	CRC1	Bdy
45	49	CRC1	nMal
33	87	CRC1	nMal
52	96	CRC1	nMal
46	42	CRC1	nMal
61	91	CRC1	Mal
41	89	CRC1	nMal
73	95	CRC1	Mal
24	94	CRC1	nMal
62	86	CRC1	Mal
40	12	CRC1	nMal
6	0	CRC1	nMal
47	9	CRC1	Bdy
35	7	CRC1	nMal
17	95	CRC1	nMal
14	10	CRC1	Mal
21	23	CRC1	Bdy
40	44	CRC1	nMal
16	80	CRC1	nMal
51	25	CRC1	Bdy
24	8	CRC1	Bdy
26	14	CRC1	Bdy
15	89	CRC1	nMal
76	112	CRC1	Mal
20	8	CRC1	nMal
30	50	CRC1	nMal
43	65	CRC1	nMal
13	19	CRC1	Mal
10	26	CRC1	Bdy
65	63	CRC1	Bdy
70	10	CRC1	nMal
16	18	CRC1	Bdy
68	106	CRC1	Mal
25	121	CRC1	nMal
12	62	CRC1	nMal
58	74	CRC1	Mal
48	102	CRC1	nMal
47	31	CRC1	Mal
3	45	CRC1	nMal
47	61	CRC1	Bdy
57	107	CRC1	Mal
34	50	CRC1	nMal
5	85	CRC1	nMal
38	28	CRC1	nMal
35	81	CRC1	nMal
25	75	CRC1	nMal
50	72	CRC1	Bdy
27	103	CRC1	nMal
36	108	CRC1	nMal
46	52	CRC1	Bdy
16	16	CRC1	Bdy
47	63	CRC1	Mal
18	30	CRC1	Bdy
61	77	CRC1	nMal
64	64	CRC1	nMal
56	72	CRC1	nMal
35	29	CRC1	nMal
4	60	CRC1	nMal
9	55	CRC1	nMal
1	55	CRC1	nMal
1	13	CRC1	nMal
15	115	CRC1	nMal
58	64	CRC1	Mal
75	49	CRC1	nMal
1	31	CRC1	nMal
40	78	CRC1	nMal
56	22	CRC1	Mal
22	82	CRC1	nMal
33	11	CRC1	nMal
55	77	CRC1	Bdy
47	93	CRC1	nMal
63	63	CRC1	nMal
59	105	CRC1	Mal
21	61	CRC1	nMal
9	25	CRC1	nMal
58	84	CRC1	Bdy
30	10	CRC1	Bdy
28	92	CRC1	nMal
33	45	CRC1	nMal
26	48	CRC1	nMal
27	93	CRC1	nMal
62	98	CRC1	Mal
72	114	CRC1	Mal
18	14	CRC1	Mal
16	10	CRC1	Mal
43	33	CRC1	nMal
25	97	CRC1	nMal
21	71	CRC1	nMal
28	64	CRC1	nMal
41	57	CRC1	nMal
38	102	CRC1	nMal
58	68	CRC1	Bdy
54	74	CRC1	nMal
66	94	CRC1	Mal
49	1	CRC1	nMal
62	108	CRC1	nMal
63	11	CRC1	Mal
37	105	CRC1	nMal
56	6	CRC1	nMal
38	110	CRC1	nMal
58	92	CRC1	Bdy
19	87	CRC1	nMal
35	61	CRC1	nMal
71	55	CRC1	nMal
74	68	CRC1	nMal
35	97	CRC1	nMal
9	1	CRC1	nMal
44	40	CRC1	nMal
51	77	CRC1	Mal
11	59	CRC1	nMal
18	32	CRC1	Mal
59	121	CRC1	Bdy
31	55	CRC1	nMal
47	107	CRC1	nMal
49	33	CRC1	Bdy
76	62	CRC1	nMal
72	58	CRC1	nMal
33	65	CRC1	nMal
61	19	CRC1	Bdy
20	82	CRC1	nMal
46	36	CRC1	Bdy
21	67	CRC1	nMal
44	42	CRC1	nMal
57	87	CRC1	Bdy
49	15	CRC1	Mal
8	94	CRC1	nMal
23	87	CRC1	nMal
74	44	CRC1	nMal
62	106	CRC1	Bdy
39	59	CRC1	nMal
44	126	CRC1	nMal
63	1	CRC1	nMal
25	37	CRC1	Mal
43	27	CRC1	nMal
36	6	CRC1	nMal
62	72	CRC1	Bdy
5	83	CRC1	nMal
50	52	CRC1	Mal
40	46	CRC1	nMal
62	14	CRC1	Bdy
71	57	CRC1	nMal
67	125	CRC1	Bdy
44	48	CRC1	nMal
38	26	CRC1	nMal
45	47	CRC1	nMal
6	44	CRC1	nMal
48	126	CRC1	nMal
43	63	CRC1	nMal
23	61	CRC1	nMal
7	17	CRC1	nMal
25	57	CRC1	nMal
45	105	CRC1	nMal
72	124	CRC1	Mal
23	111	CRC1	nMal
52	76	CRC1	Mal
20	96	CRC1	nMal
34	8	CRC1	nMal
29	3	CRC1	Bdy
9	13	CRC1	nMal
63	23	CRC1	Bdy
58	98	CRC1	Mal
10	94	CRC1	nMal
9	3	CRC1	nMal
55	67	CRC1	nMal
70	88	CRC1	Bdy
67	65	CRC1	nMal
3	3	CRC1	Bdy
60	108	CRC1	Bdy
16	72	CRC1	nMal
48	116	CRC1	nMal
63	41	CRC1	nMal
16	12	CRC1	Mal
29	101	CRC1	nMal
67	57	CRC1	nMal
61	69	CRC1	Bdy
26	76	CRC1	nMal
15	57	CRC1	nMal
69	11	CRC1	nMal
64	104	CRC1	Mal
26	44	CRC1	nMal
30	108	CRC1	nMal
26	120	CRC1	nMal
22	46	CRC1	nMal
30	4	CRC1	Bdy
16	58	CRC1	nMal
52	30	CRC1	Bdy
63	43	CRC1	Bdy
48	88	CRC1	nMal
25	35	CRC1	Mal
42	120	CRC1	nMal
16	54	CRC1	nMal
44	50	CRC1	nMal
20	6	CRC1	Bdy
59	11	CRC1	Mal
27	45	CRC1	nMal
25	65	CRC1	nMal
4	52	CRC1	nMal
15	105	CRC1	nMal
43	91	CRC1	nMal
31	75	CRC1	nMal
19	83	CRC1	nMal
13	109	CRC1	nMal
35	71	CRC1	nMal
48	104	CRC1	nMal
21	29	CRC1	Mal
60	76	CRC1	nMal
56	112	CRC1	Mal
53	7	CRC1	nMal
38	120	CRC1	nMal
75	39	CRC1	nMal
36	66	CRC1	nMal
19	79	CRC1	nMal
27	61	CRC1	nMal
64	18	CRC1	Bdy
33	9	CRC1	nMal
76	120	CRC1	Mal
9	93	CRC1	nMal
61	31	CRC1	Bdy
45	91	CRC1	nMal
64	24	CRC1	Bdy
73	61	CRC1	nMal
69	13	CRC1	nMal
45	85	CRC1	nMal
32	112	CRC1	nMal
64	112	CRC1	Mal
66	64	CRC1	Bdy
68	72	CRC1	nMal
77	63	CRC1	nMal
18	4	CRC1	Mal
74	34	CRC1	Mal
46	22	CRC1	Mal
23	57	CRC1	nMal
47	71	CRC1	nMal
5	59	CRC1	nMal
15	29	CRC1	Bdy
16	8	CRC1	Mal
34	14	CRC1	nMal
68	92	CRC1	Mal
65	47	CRC1	nMal
43	59	CRC1	nMal
0	2	CRC1	Mal
19	1	CRC1	Mal
22	66	CRC1	nMal
23	79	CRC1	nMal
11	87	CRC1	nMal
50	108	CRC1	nMal
48	118	CRC1	nMal
40	30	CRC1	nMal
68	4	CRC1	Mal
18	44	CRC1	nMal
22	100	CRC1	nMal
25	105	CRC1	nMal
19	49	CRC1	nMal
37	71	CRC1	nMal
18	78	CRC1	nMal
33	115	CRC1	nMal
69	57	CRC1	nMal
7	61	CRC1	nMal
66	12	CRC1	Bdy
21	53	CRC1	nMal
59	37	CRC1	Bdy
67	97	CRC1	Mal
8	6	CRC1	nMal
58	100	CRC1	Mal
56	68	CRC1	nMal
20	98	CRC1	nMal
27	25	CRC1	Mal
46	60	CRC1	Bdy
61	89	CRC1	Mal
26	24	CRC1	Mal
60	0	CRC1	nMal
15	107	CRC1	nMal
23	39	CRC1	Bdy
10	24	CRC1	Bdy
36	26	CRC1	nMal
65	107	CRC1	Bdy
75	125	CRC1	Mal
42	110	CRC1	nMal
77	97	CRC1	Mal
76	110	CRC1	Mal
11	51	CRC1	nMal
6	86	CRC1	nMal
9	87	CRC1	nMal
31	49	CRC1	nMal
76	124	CRC1	Mal
20	114	CRC1	nMal
12	22	CRC1	Mal
52	8	CRC1	nMal
33	99	CRC1	nMal
67	25	CRC1	Bdy
64	84	CRC1	Bdy
51	99	CRC1	nMal
35	43	CRC1	nMal
54	102	CRC1	Mal
12	52	CRC1	nMal
25	3	CRC1	nMal
72	106	CRC1	Mal
35	103	CRC1	nMal
15	85	CRC1	nMal
71	53	CRC1	nMal
11	109	CRC1	nMal
53	123	CRC1	Bdy
14	52	CRC1	nMal
30	38	CRC1	nMal
31	111	CRC1	nMal
75	75	CRC1	Mal
14	78	CRC1	nMal
55	35	CRC1	nMal
53	31	CRC1	Mal
58	0	CRC1	nMal
40	84	CRC1	nMal
19	71	CRC1	nMal
36	0	CRC1	nMal
77	89	CRC1	Bdy
70	70	CRC1	nMal
47	47	CRC1	Bdy
30	40	CRC1	nMal
12	84	CRC1	nMal
11	75	CRC1	nMal
45	111	CRC1	nMal
56	30	CRC1	Bdy
46	124	CRC1	nMal
9	11	CRC1	Bdy
44	24	CRC1	Bdy
45	53	CRC1	nMal
22	116	CRC1	nMal
32	120	CRC1	nMal
6	12	CRC1	nMal
61	115	CRC1	Mal
11	5	CRC1	Bdy
61	103	CRC1	Bdy
20	50	CRC1	nMal
73	127	CRC1	Mal
74	36	CRC1	Bdy
18	38	CRC1	Mal
55	113	CRC1	Mal
15	79	CRC1	nMal
18	46	CRC1	nMal
59	55	CRC1	Bdy
9	41	CRC1	nMal
46	74	CRC1	nMal
45	89	CRC1	nMal
32	38	CRC1	nMal
18	66	CRC1	nMal
54	72	CRC1	nMal
40	68	CRC1	nMal
66	100	CRC1	Mal
1	17	CRC1	nMal
34	110	CRC1	nMal
69	53	CRC1	nMal
76	48	CRC1	nMal
6	54	CRC1	nMal
40	94	CRC1	nMal
26	74	CRC1	nMal
44	120	CRC1	nMal
40	10	CRC1	nMal
54	40	CRC1	Bdy
8	18	CRC1	nMal
12	88	CRC1	nMal
14	24	CRC1	Mal
73	57	CRC1	nMal
29	119	CRC1	nMal
54	82	CRC1	Bdy
9	91	CRC1	nMal
28	86	CRC1	nMal
6	56	CRC1	nMal
37	115	CRC1	nMal
29	65	CRC1	nMal
56	4	CRC1	nMal
37	63	CRC1	nMal
7	13	CRC1	nMal
71	115	CRC1	Mal
14	112	CRC1	nMal
67	15	CRC1	nMal
42	50	CRC1	nMal
55	103	CRC1	Mal
47	115	CRC1	nMal
25	27	CRC1	Mal
33	89	CRC1	nMal
64	20	CRC1	Bdy
31	59	CRC1	nMal
20	60	CRC1	nMal
57	97	CRC1	Mal
62	60	CRC1	Bdy
60	112	CRC1	Mal
54	114	CRC1	Mal
1	29	CRC1	nMal
47	73	CRC1	nMal
60	38	CRC1	Mal
57	75	CRC1	Bdy
38	64	CRC1	nMal
10	18	CRC1	Bdy
18	90	CRC1	nMal
44	108	CRC1	nMal
54	4	CRC1	nMal
40	8	CRC1	nMal
60	22	CRC1	Bdy
11	61	CRC1	nMal
12	114	CRC1	nMal
35	105	CRC1	nMal
17	43	CRC1	nMal
20	86	CRC1	nMal
73	117	CRC1	Mal
53	39	CRC1	Bdy
56	80	CRC1	Mal
50	16	CRC1	Mal
8	40	CRC1	nMal
10	84	CRC1	nMal
71	117	CRC1	Mal
27	59	CRC1	nMal
16	104	CRC1	nMal
7	93	CRC1	nMal
72	94	CRC1	Mal
66	16	CRC1	nMal
52	104	CRC1	nMal
53	37	CRC1	Bdy
47	29	CRC1	Mal
17	25	CRC1	Mal
20	72	CRC1	nMal
18	70	CRC1	nMal
24	84	CRC1	nMal
43	103	CRC1	nMal
33	29	CRC1	nMal
3	49	CRC1	nMal
74	22	CRC1	nMal
0	50	CRC1	nMal
24	72	CRC1	nMal
31	43	CRC1	nMal
42	98	CRC1	nMal
23	123	CRC1	nMal
15	103	CRC1	nMal
31	11	CRC1	nMal
62	116	CRC1	Mal
49	37	CRC1	Mal
15	1	CRC1	Mal
7	95	CRC1	nMal
37	81	CRC1	nMal
55	91	CRC1	Mal
35	51	CRC1	nMal
59	107	CRC1	Bdy
39	57	CRC1	nMal
11	71	CRC1	nMal
56	36	CRC1	nMal
15	87	CRC1	nMal
48	74	CRC1	Bdy
35	13	CRC1	nMal
69	47	CRC1	nMal
59	101	CRC1	Mal
65	51	CRC1	nMal
19	43	CRC1	nMal
34	48	CRC1	nMal
21	31	CRC1	Mal
14	14	CRC1	Mal
53	85	CRC1	Mal
55	111	CRC1	Mal
50	124	CRC1	nMal
53	51	CRC1	Bdy
31	99	CRC1	nMal
50	50	CRC1	Mal
51	57	CRC1	Mal
26	70	CRC1	nMal
70	124	CRC1	Mal
54	48	CRC1	Bdy
66	102	CRC1	Mal
26	46	CRC1	nMal
67	19	CRC1	nMal
22	108	CRC1	nMal
55	17	CRC1	Bdy
52	2	CRC1	nMal
28	78	CRC1	nMal
50	100	CRC1	nMal
62	74	CRC1	Bdy
11	85	CRC1	nMal
23	77	CRC1	nMal
63	123	CRC1	Mal
15	95	CRC1	nMal
53	43	CRC1	Mal
37	5	CRC1	nMal
33	59	CRC1	nMal
28	90	CRC1	nMal
14	42	CRC1	nMal
73	35	CRC1	Bdy
48	22	CRC1	Mal
32	28	CRC1	nMal
13	85	CRC1	nMal
44	60	CRC1	nMal
1	49	CRC1	nMal
65	85	CRC1	Bdy
71	17	CRC1	nMal
39	43	CRC1	nMal
56	28	CRC1	Bdy
49	73	CRC1	Mal
74	18	CRC1	nMal
2	8	CRC1	nMal
19	101	CRC1	nMal
64	4	CRC1	Mal
21	25	CRC1	Bdy
20	102	CRC1	nMal
48	18	CRC1	Mal
17	1	CRC1	Mal
25	91	CRC1	nMal
4	30	CRC1	nMal
25	99	CRC1	nMal
45	3	CRC1	nMal
6	28	CRC1	nMal
42	66	CRC1	nMal
25	83	CRC1	nMal
16	22	CRC1	Mal
15	37	CRC1	Bdy
52	92	CRC1	nMal
70	16	CRC1	nMal
29	51	CRC1	nMal
26	26	CRC1	Mal
69	49	CRC1	nMal
36	94	CRC1	nMal
58	72	CRC1	Mal
42	14	CRC1	nMal
6	46	CRC1	nMal
13	35	CRC1	Bdy
56	0	CRC1	nMal
61	55	CRC1	nMal
37	31	CRC1	nMal
65	31	CRC1	Bdy
39	63	CRC1	nMal
5	17	CRC1	nMal
36	48	CRC1	nMal
37	113	CRC1	nMal
68	52	CRC1	nMal
69	87	CRC1	Mal
26	22	CRC1	Mal
54	42	CRC1	Bdy
75	21	CRC1	nMal
15	77	CRC1	nMal
19	45	CRC1	nMal
65	93	CRC1	Bdy
45	31	CRC1	Bdy
71	125	CRC1	Mal
18	102	CRC1	nMal
43	55	CRC1	nMal
48	24	CRC1	Mal
9	79	CRC1	nMal
15	117	CRC1	nMal
15	7	CRC1	Mal
52	94	CRC1	nMal
66	18	CRC1	nMal
69	115	CRC1	Mal
15	15	CRC1	Mal
54	92	CRC1	Mal
3	19	CRC1	nMal
14	44	CRC1	nMal
42	58	CRC1	nMal
23	11	CRC1	Bdy
45	121	CRC1	nMal
18	100	CRC1	nMal
28	8	CRC1	Mal
37	99	CRC1	nMal
11	43	CRC1	nMal
40	106	CRC1	nMal
59	79	CRC1	Bdy
75	33	CRC1	Mal
76	76	CRC1	Bdy
66	116	CRC1	Mal
21	69	CRC1	nMal
45	103	CRC1	nMal
73	21	CRC1	nMal
43	21	CRC1	Bdy
26	98	CRC1	nMal
15	63	CRC1	nMal
72	46	CRC1	nMal
12	60	CRC1	nMal
55	101	CRC1	Mal
17	57	CRC1	nMal
23	1	CRC1	nMal
56	82	CRC1	Mal
21	85	CRC1	nMal
45	73	CRC1	nMal
59	7	CRC1	Mal
26	66	CRC1	nMal
69	103	CRC1	Mal
54	90	CRC1	Mal
15	111	CRC1	nMal
49	85	CRC1	nMal
76	90	CRC1	Mal
27	117	CRC1	nMal
71	101	CRC1	Mal
67	31	CRC1	nMal
26	52	CRC1	nMal
5	21	CRC1	nMal
32	118	CRC1	nMal
12	18	CRC1	Mal
62	122	CRC1	Mal
23	119	CRC1	nMal
36	12	CRC1	nMal
25	115	CRC1	nMal
13	15	CRC1	Mal
25	85	CRC1	nMal
16	26	CRC1	Bdy
50	48	CRC1	Mal
22	48	CRC1	nMal
10	10	CRC1	Mal
3	37	CRC1	nMal
51	113	CRC1	Bdy
72	22	CRC1	Bdy
67	41	CRC1	nMal
31	37	CRC1	nMal
10	100	CRC1	nMal
47	123	CRC1	nMal
52	52	CRC1	Bdy
20	62	CRC1	nMal
33	71	CRC1	nMal
14	48	CRC1	nMal
69	109	CRC1	Mal
14	8	CRC1	Mal
28	0	CRC1	Mal
34	42	CRC1	nMal
14	84	CRC1	nMal
37	49	CRC1	nMal
19	93	CRC1	nMal
20	46	CRC1	nMal
29	85	CRC1	nMal
39	49	CRC1	nMal
8	28	CRC1	nMal
48	92	CRC1	nMal
52	118	CRC1	Mal
55	5	CRC1	nMal
52	40	CRC1	Bdy
37	75	CRC1	nMal
61	123	CRC1	Mal
41	109	CRC1	nMal
17	75	CRC1	nMal
47	27	CRC1	Mal
71	31	CRC1	Bdy
35	107	CRC1	nMal
4	18	CRC1	nMal
30	116	CRC1	nMal
72	80	CRC1	Bdy
39	21	CRC1	nMal
58	106	CRC1	Mal
77	113	CRC1	Mal
69	117	CRC1	Mal
52	36	CRC1	Mal
23	21	CRC1	Mal
28	84	CRC1	nMal
37	65	CRC1	nMal
9	35	CRC1	nMal
63	65	CRC1	nMal
37	21	CRC1	nMal
29	17	CRC1	nMal
56	122	CRC1	Mal
27	53	CRC1	nMal
27	91	CRC1	nMal
42	8	CRC1	nMal
10	22	CRC1	Bdy
24	86	CRC1	nMal
59	59	CRC1	Mal
72	18	CRC1	nMal
73	89	CRC1	nMal
14	76	CRC1	nMal
51	5	CRC1	nMal
30	102	CRC1	nMal
32	0	CRC1	nMal
60	4	CRC1	nMal
18	62	CRC1	nMal
15	17	CRC1	Bdy
53	103	CRC1	Bdy
11	11	CRC1	Mal
14	38	CRC1	nMal
50	62	CRC1	Bdy
38	98	CRC1	nMal
7	41	CRC1	nMal
56	98	CRC1	Mal
35	53	CRC1	nMal
21	43	CRC1	nMal
74	40	CRC1	nMal
32	22	CRC1	nMal
68	28	CRC1	nMal
32	42	CRC1	nMal
33	39	CRC1	nMal
55	71	CRC1	nMal
34	88	CRC1	nMal
43	35	CRC1	nMal
4	50	CRC1	nMal
68	96	CRC1	Mal
60	40	CRC1	Mal
39	33	CRC1	nMal
49	3	CRC1	nMal
21	105	CRC1	nMal
76	38	CRC1	nMal
74	66	CRC1	nMal
53	111	CRC1	Mal
52	12	CRC1	Bdy
42	82	CRC1	nMal
65	117	CRC1	Mal
72	120	CRC1	Mal
45	11	CRC1	nMal
20	74	CRC1	nMal
48	108	CRC1	nMal
77	55	CRC1	nMal
49	67	CRC1	nMal
11	79	CRC1	nMal
19	41	CRC1	Bdy
19	23	CRC1	Bdy
2	40	CRC1	nMal
76	104	CRC1	Mal
10	2	CRC1	nMal
65	57	CRC1	nMal
25	21	CRC1	Mal
53	17	CRC1	Bdy
40	28	CRC1	nMal
57	39	CRC1	Bdy
23	51	CRC1	nMal
77	91	CRC1	Mal
44	4	CRC1	nMal
3	9	CRC1	nMal
52	106	CRC1	nMal
74	90	CRC1	Bdy
70	86	CRC1	Mal
77	53	CRC1	nMal
47	3	CRC1	nMal
10	20	CRC1	Bdy
60	24	CRC1	nMal
20	4	CRC1	Mal
72	26	CRC1	Bdy
16	44	CRC1	nMal
50	106	CRC1	nMal
69	29	CRC1	nMal
31	39	CRC1	nMal
38	12	CRC1	nMal
14	16	CRC1	Mal
41	19	CRC1	nMal
34	24	CRC1	nMal
47	5	CRC1	nMal
76	72	CRC1	nMal
12	10	CRC1	Mal
2	36	CRC1	nMal
63	109	CRC1	Bdy
50	56	CRC1	Mal
17	27	CRC1	Mal
44	18	CRC1	nMal
49	71	CRC1	Bdy
61	5	CRC1	nMal
22	22	CRC1	Mal
16	14	CRC1	Mal
33	21	CRC1	nMal
57	111	CRC1	Mal
54	26	CRC1	Bdy
13	97	CRC1	nMal
46	112	CRC1	nMal
18	112	CRC1	nMal
55	127	CRC1	Mal
37	101	CRC1	nMal
38	20	CRC1	nMal
36	76	CRC1	nMal
45	123	CRC1	nMal
28	26	CRC1	Mal
69	107	CRC1	Mal
56	66	CRC1	Bdy
54	12	CRC1	nMal
13	55	CRC1	nMal
45	119	CRC1	nMal
15	97	CRC1	nMal
43	7	CRC1	nMal
39	9	CRC1	nMal
63	3	CRC1	Bdy
51	45	CRC1	Mal
32	26	CRC1	nMal
30	22	CRC1	nMal
45	63	CRC1	nMal
71	69	CRC1	nMal
74	14	CRC1	nMal
63	99	CRC1	Mal
6	74	CRC1	nMal
47	35	CRC1	Mal
2	38	CRC1	nMal
27	113	CRC1	nMal
75	105	CRC1	Bdy
49	127	CRC1	nMal
24	32	CRC1	Mal
58	56	CRC1	Mal
35	111	CRC1	nMal
58	2	CRC1	nMal
14	56	CRC1	nMal
47	11	CRC1	Mal
16	52	CRC1	nMal
32	76	CRC1	nMal
70	20	CRC1	Bdy
36	86	CRC1	nMal
38	32	CRC1	nMal
38	114	CRC1	nMal
77	85	CRC1	Mal
7	7	CRC1	nMal
56	42	CRC1	Mal
33	77	CRC1	nMal
12	34	CRC1	Bdy
60	96	CRC1	Bdy
60	104	CRC1	Mal
53	27	CRC1	Bdy
17	111	CRC1	nMal
68	14	CRC1	nMal
36	120	CRC1	nMal
12	48	CRC1	nMal
24	106	CRC1	nMal
48	36	CRC1	Mal
20	88	CRC1	nMal
40	22	CRC1	nMal
76	46	CRC1	nMal
0	56	CRC1	nMal
14	82	CRC1	nMal
42	68	CRC1	nMal
52	114	CRC1	Mal
49	89	CRC1	nMal
21	93	CRC1	nMal
2	22	CRC1	nMal
9	105	CRC1	nMal
77	83	CRC1	Mal
51	33	CRC1	Bdy
16	32	CRC1	Mal
63	119	CRC1	Mal
27	49	CRC1	nMal
36	88	CRC1	nMal
51	11	CRC1	Bdy
12	72	CRC1	nMal
55	81	CRC1	Mal
55	45	CRC1	Mal
60	10	CRC1	Bdy
62	52	CRC1	Bdy
19	77	CRC1	nMal
37	111	CRC1	nMal
62	24	CRC1	Bdy
29	69	CRC1	nMal
68	68	CRC1	nMal
62	92	CRC1	Mal
65	3	CRC1	Bdy
52	0	CRC1	nMal
17	35	CRC1	Mal
28	102	CRC1	nMal
27	97	CRC1	nMal
60	122	CRC1	Bdy
10	30	CRC1	nMal
33	33	CRC1	nMal
67	13	CRC1	nMal
38	8	CRC1	nMal
62	96	CRC1	Mal
15	71	CRC1	nMal
18	74	CRC1	nMal
21	95	CRC1	nMal
57	59	CRC1	Bdy
41	85	CRC1	nMal
32	10	CRC1	nMal
70	38	CRC1	nMal
23	73	CRC1	nMal
67	27	CRC1	Bdy
52	26	CRC1	nMal
34	36	CRC1	nMal
15	75	CRC1	nMal
53	61	CRC1	Mal
37	85	CRC1	nMal
23	71	CRC1	nMal
19	3	CRC1	Mal
45	61	CRC1	nMal
71	33	CRC1	Bdy
75	93	CRC1	Mal
35	9	CRC1	nMal
8	20	CRC1	nMal
32	14	CRC1	nMal
77	107	CRC1	Mal
26	50	CRC1	nMal
39	113	CRC1	nMal
29	43	CRC1	nMal
59	69	CRC1	Mal
37	41	CRC1	nMal
40	24	CRC1	nMal
29	67	CRC1	nMal
36	114	CRC1	nMal
36	62	CRC1	nMal
70	8	CRC1	nMal
34	2	CRC1	nMal
4	16	CRC1	nMal
71	51	CRC1	nMal
58	94	CRC1	Bdy
75	97	CRC1	Mal
61	47	CRC1	Mal
71	15	CRC1	nMal
69	61	CRC1	nMal
43	15	CRC1	nMal
19	73	CRC1	nMal
55	109	CRC1	Mal
72	48	CRC1	nMal
58	50	CRC1	nMal
25	95	CRC1	nMal
58	6	CRC1	Bdy
11	77	CRC1	nMal
41	33	CRC1	nMal
50	96	CRC1	nMal
49	49	CRC1	Mal
72	20	CRC1	Bdy
14	70	CRC1	nMal
47	15	CRC1	Mal
33	3	CRC1	nMal
74	70	CRC1	nMal
19	105	CRC1	nMal
66	14	CRC1	nMal
33	35	CRC1	nMal
62	22	CRC1	Mal
62	20	CRC1	Bdy
63	57	CRC1	Mal
73	29	CRC1	Bdy
67	127	CRC1	Mal
43	95	CRC1	nMal
46	94	CRC1	nMal
36	42	CRC1	nMal
48	12	CRC1	Bdy
75	27	CRC1	nMal
46	0	CRC1	nMal
50	10	CRC1	nMal
23	89	CRC1	nMal
33	109	CRC1	nMal
43	61	CRC1	nMal
72	98	CRC1	Mal
29	73	CRC1	nMal
45	7	CRC1	nMal
64	88	CRC1	Bdy
56	104	CRC1	Mal
2	32	CRC1	nMal
42	116	CRC1	nMal
23	25	CRC1	Bdy
11	3	CRC1	Bdy
12	46	CRC1	nMal
23	117	CRC1	nMal
28	118	CRC1	nMal
14	22	CRC1	Mal
29	71	CRC1	nMal
38	78	CRC1	nMal
64	60	CRC1	Mal
45	35	CRC1	nMal
55	29	CRC1	Mal
10	38	CRC1	nMal
27	85	CRC1	nMal
37	93	CRC1	nMal
43	117	CRC1	nMal
40	48	CRC1	nMal
66	10	CRC1	Mal
66	88	CRC1	nMal
7	35	CRC1	nMal
72	54	CRC1	nMal
38	50	CRC1	nMal
66	40	CRC1	nMal
74	64	CRC1	nMal
46	24	CRC1	Mal
22	96	CRC1	nMal
58	12	CRC1	Mal
56	62	CRC1	Bdy
57	73	CRC1	Bdy
75	25	CRC1	nMal
27	37	CRC1	Mal
24	0	CRC1	nMal
23	33	CRC1	Mal
28	44	CRC1	nMal
26	28	CRC1	Mal
39	87	CRC1	nMal
68	32	CRC1	nMal
39	99	CRC1	nMal
8	58	CRC1	nMal
25	113	CRC1	nMal
52	102	CRC1	Bdy
76	114	CRC1	Mal
9	85	CRC1	nMal
28	116	CRC1	nMal
67	89	CRC1	Bdy
40	66	CRC1	nMal
27	57	CRC1	nMal
39	17	CRC1	nMal
7	3	CRC1	nMal
49	9	CRC1	nMal
6	18	CRC1	nMal
24	80	CRC1	nMal
59	51	CRC1	nMal
65	89	CRC1	nMal
18	80	CRC1	nMal
67	11	CRC1	Bdy
24	20	CRC1	Mal
35	5	CRC1	nMal
39	83	CRC1	nMal
73	45	CRC1	nMal
58	104	CRC1	Mal
41	27	CRC1	nMal
45	117	CRC1	nMal
64	96	CRC1	Mal
24	12	CRC1	Mal
59	81	CRC1	Mal
16	108	CRC1	nMal
52	20	CRC1	Bdy
56	24	CRC1	Mal
5	29	CRC1	nMal
50	54	CRC1	Mal
21	75	CRC1	nMal
12	16	CRC1	Mal
43	97	CRC1	nMal
28	80	CRC1	nMal
72	84	CRC1	Bdy
30	118	CRC1	nMal
62	118	CRC1	Mal
18	106	CRC1	nMal
1	27	CRC1	nMal
27	51	CRC1	nMal
2	42	CRC1	nMal
38	48	CRC1	nMal
39	101	CRC1	nMal
14	36	CRC1	Bdy
19	31	CRC1	Mal
38	60	CRC1	nMal
21	45	CRC1	nMal
33	37	CRC1	nMal
4	40	CRC1	nMal
48	98	CRC1	nMal
25	47	CRC1	nMal
59	43	CRC1	Bdy
66	52	CRC1	nMal
42	30	CRC1	nMal
18	42	CRC1	Bdy
66	104	CRC1	Mal
63	117	CRC1	Mal
14	50	CRC1	nMal
73	77	CRC1	Mal
31	85	CRC1	nMal
58	48	CRC1	nMal
18	6	CRC1	Bdy
47	45	CRC1	nMal
76	52	CRC1	nMal
71	71	CRC1	nMal
42	6	CRC1	nMal
54	60	CRC1	Mal
39	67	CRC1	nMal
10	86	CRC1	nMal
30	34	CRC1	nMal
19	17	CRC1	Bdy
60	80	CRC1	Mal
70	22	CRC1	Bdy
52	66	CRC1	nMal
54	108	CRC1	Bdy
11	89	CRC1	nMal
12	28	CRC1	Mal
32	94	CRC1	nMal
35	59	CRC1	nMal
67	49	CRC1	nMal
28	112	CRC1	nMal
43	105	CRC1	nMal
59	93	CRC1	nMal
46	110	CRC1	nMal
8	86	CRC1	nMal
8	56	CRC1	nMal
71	9	CRC1	nMal
70	12	CRC1	nMal
47	105	CRC1	nMal
45	65	CRC1	nMal
49	91	CRC1	nMal
19	15	CRC1	Bdy
23	59	CRC1	nMal
32	56	CRC1	nMal
14	18	CRC1	Mal
41	55	CRC1	nMal
69	75	CRC1	nMal
32	86	CRC1	nMal
3	21	CRC1	nMal
56	114	CRC1	Mal
2	4	CRC1	nMal
43	83	CRC1	nMal
22	92	CRC1	nMal
11	99	CRC1	nMal
75	77	CRC1	Mal
26	80	CRC1	nMal
58	126	CRC1	Mal
63	51	CRC1	Mal
18	82	CRC1	nMal
35	23	CRC1	nMal
42	36	CRC1	nMal
49	39	CRC1	Mal
15	99	CRC1	nMal
17	31	CRC1	Mal
30	98	CRC1	nMal
24	98	CRC1	nMal
9	29	CRC1	nMal
39	25	CRC1	nMal
66	30	CRC1	Bdy
73	75	CRC1	Bdy
8	100	CRC1	nMal
66	2	CRC1	nMal
10	104	CRC1	nMal
11	23	CRC1	Mal
70	28	CRC1	nMal
75	55	CRC1	nMal
68	50	CRC1	nMal
14	6	CRC1	Bdy
77	121	CRC1	Mal
10	12	CRC1	Bdy
22	68	CRC1	nMal
67	87	CRC1	Bdy
13	71	CRC1	nMal
7	53	CRC1	nMal
66	120	CRC1	Bdy
32	54	CRC1	nMal
30	14	CRC1	nMal
11	9	CRC1	Bdy
47	51	CRC1	Mal
17	11	CRC1	Mal
11	49	CRC1	nMal
20	20	CRC1	Mal
12	0	CRC1	Bdy
71	111	CRC1	Mal
65	77	CRC1	Bdy
12	14	CRC1	Mal
63	25	CRC1	nMal
34	96	CRC1	nMal
54	22	CRC1	nMal
56	76	CRC1	nMal
16	62	CRC1	nMal
40	56	CRC1	nMal
15	83	CRC1	nMal
63	55	CRC1	Bdy
72	90	CRC1	Bdy
40	74	CRC1	nMal
39	31	CRC1	nMal
9	19	CRC1	nMal
62	28	CRC1	Mal
48	120	CRC1	nMal
47	101	CRC1	nMal
66	42	CRC1	nMal
65	111	CRC1	Mal
28	40	CRC1	nMal
60	34	CRC1	Bdy
32	116	CRC1	nMal
49	111	CRC1	nMal
74	118	CRC1	Mal
59	87	CRC1	Mal
14	90	CRC1	nMal
45	1	CRC1	nMal
70	46	CRC1	nMal
65	61	CRC1	Mal
48	20	CRC1	Mal
19	109	CRC1	nMal
57	77	CRC1	Bdy
11	101	CRC1	nMal
65	45	CRC1	Bdy
21	13	CRC1	Bdy
26	108	CRC1	nMal
64	66	CRC1	nMal
34	40	CRC1	nMal
13	59	CRC1	nMal
21	117	CRC1	nMal
18	92	CRC1	nMal
35	49	CRC1	nMal
74	116	CRC1	Mal
62	120	CRC1	Mal
55	41	CRC1	Bdy
4	42	CRC1	nMal
36	36	CRC1	nMal
77	65	CRC1	nMal
44	62	CRC1	nMal
4	22	CRC1	nMal
61	35	CRC1	Mal
26	84	CRC1	nMal
61	1	CRC1	nMal
37	35	CRC1	nMal
30	94	CRC1	nMal
58	102	CRC1	Mal
50	36	CRC1	Mal
4	0	CRC1	Bdy
28	34	CRC1	Mal
27	105	CRC1	nMal
21	27	CRC1	Mal
58	40	CRC1	Bdy
4	38	CRC1	nMal
57	101	CRC1	Mal
68	12	CRC1	nMal
31	91	CRC1	nMal
38	24	CRC1	nMal
69	19	CRC1	nMal
35	57	CRC1	nMal
12	80	CRC1	nMal
6	24	CRC1	nMal
53	25	CRC1	nMal
29	93	CRC1	nMal
60	42	CRC1	Mal
31	25	CRC1	nMal
27	63	CRC1	nMal
10	96	CRC1	nMal
7	25	CRC1	nMal
33	103	CRC1	nMal
42	74	CRC1	nMal
2	28	CRC1	nMal
34	66	CRC1	nMal
59	117	CRC1	Bdy
77	37	CRC1	nMal
23	101	CRC1	nMal
47	125	CRC1	nMal
51	91	CRC1	nMal
4	32	CRC1	nMal
71	43	CRC1	nMal
36	104	CRC1	nMal
58	70	CRC1	Bdy
63	81	CRC1	Bdy
14	80	CRC1	nMal
37	69	CRC1	nMal
34	38	CRC1	nMal
53	67	CRC1	nMal
26	68	CRC1	nMal
26	100	CRC1	nMal
73	11	CRC1	nMal
62	4	CRC1	nMal
62	38	CRC1	Mal
69	31	CRC1	nMal
74	78	CRC1	Mal
53	93	CRC1	Bdy
58	118	CRC1	Bdy
35	69	CRC1	nMal
72	28	CRC1	Bdy
63	59	CRC1	Mal
54	104	CRC1	Mal
30	66	CRC1	nMal
11	55	CRC1	nMal
45	17	CRC1	Bdy
52	62	CRC1	Bdy
13	101	CRC1	nMal
70	64	CRC1	nMal
36	82	CRC1	nMal
64	40	CRC1	nMal
63	85	CRC1	Mal
[truncated: 43,020 more rows]

## Sheet: Fig2b
orig.ident	cnv_score	Location
CRC1	3219	Bdy
CRC1	3219	Bdy
CRC1	1276	Bdy
CRC1	3076	Bdy
CRC1	5229	Bdy
CRC1	3219	Bdy
CRC1	1276	Bdy
CRC1	1276	Bdy
CRC1	3076	Bdy
CRC1	3219	Bdy
CRC1	3219	Bdy
CRC1	3219	Bdy
CRC1	3219	Bdy
CRC1	3219	Bdy
CRC1	1276	Bdy
CRC1	854	Bdy
CRC1	1276	Bdy
CRC1	3219	Bdy
CRC1	3076	Bdy
CRC1	1276	Bdy
CRC1	3076	Bdy
CRC1	3076	Bdy
CRC1	3219	Bdy
CRC1	3219	Bdy
CRC1	1276	Bdy
CRC1	3219	Bdy
CRC1	3219	Bdy
CRC1	3219	Bdy
CRC1	4323	Bdy
CRC1	4323	Bdy
CRC1	3219	Bdy
CRC1	3219	Bdy
CRC1	3076	Bdy
CRC1	854	Bdy
CRC1	1276	Bdy
CRC1	854	Bdy
CRC1	1276	Bdy
CRC1	3219	Bdy
CRC1	3219	Bdy
CRC1	3219	Bdy
CRC1	3219	Bdy
CRC1	3076	Bdy
CRC1	1276	Bdy
CRC1	3076	Bdy
CRC1	1276	Bdy
CRC1	3076	Bdy
CRC1	3219	Bdy
CRC1	4323	Bdy
CRC1	3219	Bdy
CRC1	1276	Bdy
CRC1	3219	Bdy
CRC1	3219	Bdy
CRC1	4323	Bdy
CRC1	3219	Bdy
CRC1	3219	Bdy
CRC1	3219	Bdy
CRC1	4323	Bdy
CRC1	1276	Bdy
CRC1	3076	Bdy
CRC1	3076	Bdy
CRC1	3219	Bdy
CRC1	3076	Bdy
CRC1	1276	Bdy
CRC1	3076	Bdy
CRC1	3219	Bdy
CRC1	1276	Bdy
CRC1	1276	Bdy
CRC1	3076	Bdy
CRC1	3219	Bdy
CRC1	5229	Bdy
CRC1	1276	Bdy
CRC1	3219	Bdy
CRC1	3076	Bdy
CRC1	3219	Bdy
CRC1	3219	Bdy
CRC1	4323	Bdy
CRC1	3076	Bdy
CRC1	3219	Bdy
CRC1	3219	Bdy
CRC1	3219	Bdy
CRC1	3219	Bdy
CRC1	3219	Bdy
CRC1	3219	Bdy
CRC1	3219	Bdy
CRC1	3219	Bdy
CRC1	3076	Bdy
CRC1	1276	Bdy
CRC1	3219	Bdy
CRC1	3219	Bdy
CRC1	3219	Bdy
CRC1	3076	Bdy
CRC1	3076	Bdy
CRC1	3219	Bdy
CRC1	1276	Bdy
CRC1	3219	Bdy
CRC1	3219	Bdy
CRC1	3219	Bdy
CRC1	3076	Bdy
CRC1	1276	Bdy
CRC1	1276	Bdy
CRC1	3076	Bdy
CRC1	3076	Bdy
CRC1	3219	Bdy
CRC1	4323	Bdy
CRC1	3219	Bdy
CRC1	3219	Bdy
CRC1	4323	Bdy
CRC1	3219	Bdy
CRC1	1276	Bdy
CRC1	3219	Bdy
CRC1	1276	Bdy
CRC1	854	Bdy
CRC1	1276	Bdy
CRC1	3219	Bdy
CRC1	854	Bdy
CRC1	3219	Bdy
CRC1	4323	Bdy
CRC1	3076	Bdy
CRC1	1276	Bdy
CRC1	4323	Bdy
CRC1	3219	Bdy
CRC1	3219	Bdy
CRC1	1276	Bdy
CRC1	4323	Bdy
CRC1	3219	Bdy
CRC1	1276	Bdy
CRC1	3076	Bdy
CRC1	3076	Bdy
CRC1	3076	Bdy
CRC1	3219	Bdy
CRC1	3076	Bdy
CRC1	3219	Bdy
CRC1	3076	Bdy
CRC1	1276	Bdy
CRC1	3219	Bdy
CRC1	3219	Bdy
CRC1	1276	Bdy
CRC1	3219	Bdy
CRC1	3219	Bdy
CRC1	3076	Bdy
CRC1	3219	Bdy
CRC1	3219	Bdy
CRC1	4323	Bdy
CRC1	3219	Bdy
CRC1	3219	Bdy
CRC1	3219	Bdy
CRC1	3076	Bdy
CRC1	3076	Bdy
CRC1	3219	Bdy
CRC1	1276	Bdy
CRC1	3076	Bdy
CRC1	1276	Bdy
CRC1	3219	Bdy
CRC1	3219	Bdy
CRC1	3219	Bdy
CRC1	1276	Bdy
CRC1	3219	Bdy
CRC1	1276	Bdy
CRC1	3219	Bdy
CRC1	4323	Bdy
CRC1	4323	Bdy
CRC1	3219	Bdy
CRC1	4323	Bdy
CRC1	4323	Bdy
CRC1	1276	Bdy
CRC1	3076	Bdy
CRC1	3219	Bdy
CRC1	3219	Bdy
CRC1	3219	Bdy
CRC1	3219	Bdy
CRC1	3219	Bdy
CRC1	5229	Bdy
CRC1	3219	Bdy
CRC1	1276	Bdy
CRC1	3219	Bdy
CRC1	3219	Bdy
CRC1	3219	Bdy
CRC1	3219	Bdy
CRC1	3076	Bdy
CRC1	3219	Bdy
CRC1	3076	Bdy
CRC1	3219	Bdy
CRC1	1276	Bdy
CRC1	854	Bdy
CRC1	3076	Bdy
CRC1	3219	Bdy
CRC1	3219	Bdy
CRC1	3219	Bdy
CRC1	3219	Bdy
CRC1	1276	Bdy
CRC1	3076	Bdy
CRC1	1276	Bdy
CRC1	1276	Bdy
CRC1	3076	Bdy
CRC1	3076	Bdy
CRC1	3219	Bdy
CRC1	1276	Bdy
CRC1	3076	Bdy
CRC1	3219	Bdy
CRC1	3219	Bdy
CRC1	3219	Bdy
CRC1	3219	Bdy
CRC1	4323	Bdy
CRC1	854	Bdy
CRC1	3076	Bdy
CRC1	3076	Bdy
CRC1	3219	Bdy
CRC1	1276	Bdy
CRC1	1276	Bdy
CRC1	1276	Bdy
CRC1	3219	Bdy
CRC1	4323	Bdy
CRC1	3219	Bdy
CRC1	854	Bdy
CRC1	3219	Bdy
CRC1	3219	Bdy
CRC1	3076	Bdy
CRC1	3219	Bdy
CRC1	3219	Bdy
CRC1	3076	Bdy
CRC1	3219	Bdy
CRC1	854	Bdy
CRC1	3219	Bdy
CRC1	3076	Bdy
CRC1	3219	Bdy
CRC1	3076	Bdy
CRC1	5229	Bdy
CRC1	3219	Bdy
CRC1	1276	Bdy
CRC1	3219	Bdy
CRC1	3219	Bdy
CRC1	3076	Bdy
CRC1	3076	Bdy
CRC1	3219	Bdy
CRC1	3076	Bdy
CRC1	3219	Bdy
CRC1	3219	Bdy
CRC1	4323	Bdy
CRC1	1276	Bdy
CRC1	3219	Bdy
CRC1	3219	Bdy
CRC1	3219	Bdy
CRC1	3219	Bdy
CRC1	3219	Bdy
CRC1	1276	Bdy
CRC1	3219	Bdy
CRC1	3076	Bdy
CRC1	1276	Bdy
CRC1	3219	Bdy
CRC1	4323	Bdy
CRC1	3219	Bdy
CRC1	3219	Bdy
CRC1	3219	Bdy
CRC1	3219	Bdy
CRC1	3076	Bdy
CRC1	3219	Bdy
CRC1	1276	Bdy
CRC1	3076	Bdy
CRC1	1276	Bdy
CRC1	1276	Bdy
CRC1	3219	Bdy
CRC1	4323	Bdy
CRC1	5229	Bdy
CRC1	1276	Bdy
CRC1	3219	Bdy
CRC1	1276	Bdy
CRC1	3219	Bdy
CRC1	3219	Bdy
CRC1	3219	Bdy
CRC1	3219	Bdy
CRC1	1276	Bdy
CRC1	3076	Bdy
CRC1	854	Bdy
CRC1	4323	Bdy
CRC1	3219	Bdy
CRC1	4323	Bdy
CRC1	3076	Bdy
CRC1	3219	Bdy
CRC1	3219	Bdy
CRC1	854	Bdy
CRC1	3219	Bdy
CRC1	3219	Bdy
CRC1	3219	Bdy
CRC1	3219	Bdy
CRC1	3219	Bdy
CRC1	3219	Bdy
CRC1	1276	Bdy
CRC1	3219	Bdy
CRC1	3219	Bdy
CRC1	1276	Bdy
CRC1	3076	Bdy
CRC1	3219	Bdy
CRC1	3219	Bdy
CRC1	1276	Bdy
CRC1	3076	Bdy
CRC1	4323	Bdy
CRC1	3219	Bdy
CRC1	1276	Bdy
CRC1	1276	Bdy
CRC1	3219	Bdy
CRC1	3076	Bdy
CRC1	3219	Bdy
CRC1	3219	Bdy
CRC1	4323	Bdy
CRC1	1276	Bdy
CRC1	1276	Bdy
CRC1	3076	Bdy
CRC1	3076	Bdy
CRC1	3219	Bdy
CRC1	3219	Bdy
CRC1	3076	Bdy
CRC1	3219	Bdy
CRC1	3076	Bdy
CRC1	854	Bdy
CRC1	3219	Bdy
CRC1	3076	Bdy
CRC1	3219	Bdy
CRC1	1276	Bdy
CRC1	5229	Bdy
CRC1	3219	Bdy
CRC1	3219	Bdy
CRC1	1276	Bdy
CRC1	3076	Bdy
CRC1	3219	Bdy
CRC1	3076	Bdy
CRC1	3219	Bdy
CRC1	3076	Bdy
CRC1	3076	Bdy
CRC1	1133	Bdy
CRC1	3219	Bdy
CRC1	4323	Bdy
CRC1	3219	Bdy
CRC1	1276	Bdy
CRC1	854	Bdy
CRC1	854	Bdy
CRC1	3219	Bdy
CRC1	3076	Bdy
CRC1	3219	Bdy
CRC1	3219	Bdy
CRC1	3219	Bdy
CRC1	3076	Bdy
CRC1	3076	Bdy
CRC1	1276	Bdy
CRC1	3076	Bdy
CRC1	3219	Bdy
CRC1	3219	Bdy
CRC1	4323	Bdy
CRC1	3219	Bdy
CRC1	3219	Bdy
CRC1	3219	Bdy
CRC1	3076	Bdy
CRC1	3076	Bdy
CRC1	3219	Bdy
CRC1	3219	Bdy
CRC1	3076	Bdy
CRC1	3076	Bdy
CRC1	3076	Bdy
CRC1	3219	Bdy
CRC1	3076	Bdy
CRC1	3219	Bdy
CRC1	3219	Bdy
CRC1	3219	Bdy
CRC1	3076	Bdy
CRC1	3219	Bdy
CRC1	854	Bdy
CRC1	3219	Bdy
CRC1	3076	Bdy
CRC1	3076	Bdy
CRC1	3076	Bdy
CRC1	3219	Bdy
CRC1	1276	Bdy
CRC1	3076	Bdy
CRC1	3219	Bdy
CRC1	3219	Bdy
CRC1	3219	Bdy
CRC1	1276	Bdy
CRC1	3219	Bdy
CRC1	854	Bdy
CRC1	1276	Bdy
CRC1	854	Bdy
CRC1	3219	Bdy
CRC1	1276	Bdy
CRC1	1276	Bdy
CRC1	3076	Bdy
CRC1	3076	Bdy
CRC1	1276	Bdy
CRC1	4323	Bdy
CRC1	4323	Bdy
CRC1	4323	Bdy
CRC1	1276	Bdy
CRC1	3219	Bdy
CRC1	3219	Bdy
CRC1	4323	Bdy
CRC1	3219	Bdy
CRC1	3219	Bdy
CRC1	3219	Bdy
CRC1	1276	Bdy
CRC1	4323	Bdy
CRC1	3076	Bdy
CRC1	3219	Bdy
CRC1	1276	Bdy
CRC1	3219	Bdy
CRC1	1276	Bdy
CRC1	854	Bdy
CRC1	3219	Bdy
CRC1	3076	Bdy
CRC1	3219	Bdy
CRC1	3219	Bdy
CRC1	3219	Bdy
CRC1	1276	Bdy
CRC1	3219	Bdy
CRC1	3076	Bdy
CRC1	5229	Bdy
CRC1	3076	Bdy
CRC1	3219	Bdy
CRC1	854	Bdy
CRC1	3219	Bdy
CRC1	1276	Bdy
CRC1	854	Bdy
CRC1	1276	Bdy
CRC1	3219	Bdy
CRC1	3219	Bdy
CRC1	4323	Bdy
CRC1	3219	Bdy
CRC1	5229	Bdy
CRC1	1276	Bdy
CRC1	3219	Bdy
CRC1	1276	Bdy
CRC1	4323	Bdy
CRC1	3076	Bdy
CRC1	4323	Bdy
CRC1	3219	Bdy
CRC1	3076	Bdy
CRC1	854	Bdy
CRC1	3219	Bdy
CRC1	3219	Bdy
CRC1	1276	Bdy
CRC1	1276	Bdy
CRC1	1276	Bdy
CRC1	3219	Bdy
CRC1	3219	Bdy
CRC1	3219	Bdy
CRC1	3219	Bdy
CRC1	3076	Bdy
CRC1	3219	Bdy
CRC1	854	Bdy
CRC1	3076	Bdy
CRC1	1276	Bdy
CRC1	3219	Bdy
CRC1	1276	Bdy
CRC1	3219	Bdy
CRC1	3076	Bdy
CRC1	1276	Bdy
CRC1	3219	Bdy
CRC1	1276	Bdy
CRC1	3219	Bdy
CRC1	3219	Bdy
CRC1	1276	Bdy
CRC1	3076	Bdy
CRC1	1276	Bdy
CRC1	1276	Bdy
CRC1	1276	Bdy
CRC1	3076	Bdy
CRC1	3219	Bdy
CRC1	4323	Bdy
CRC1	3076	Bdy
CRC1	854	Bdy
CRC1	3076	Bdy
CRC1	3076	Bdy
CRC1	3076	Bdy
CRC1	3219	Bdy
CRC1	854	Bdy
CRC1	3219	Bdy
CRC1	4323	Bdy
CRC1	1276	Bdy
CRC1	1276	Bdy
CRC1	3219	Bdy
CRC1	3219	Bdy
CRC1	3219	Bdy
CRC1	1276	Bdy
CRC1	1276	Bdy
CRC1	1276	Bdy
CRC1	1276	Bdy
CRC1	3219	Bdy
CRC1	854	Bdy
CRC1	3219	Bdy
CRC1	3076	Bdy
CRC1	3219	Bdy
CRC1	1276	Bdy
CRC1	3219	Bdy
CRC1	1276	Bdy
CRC1	3219	Bdy
CRC1	3219	Bdy
CRC1	4323	Bdy
CRC1	1276	Bdy
CRC1	3219	Bdy
CRC1	3219	Bdy
CRC1	4323	Bdy
CRC1	3219	Bdy
CRC1	3219	Bdy
CRC1	3076	Bdy
CRC1	3219	Bdy
CRC1	854	Bdy
CRC1	4323	Bdy
CRC1	3076	Bdy
CRC1	3076	Bdy
CRC1	3076	Bdy
CRC1	3076	Bdy
CRC1	3076	Bdy
CRC1	3219	Bdy
CRC1	1276	Bdy
CRC1	3076	Bdy
CRC1	3219	Bdy
CRC1	3219	Bdy
CRC1	3076	Bdy
CRC1	3219	Bdy
CRC1	1276	Bdy
CRC1	3076	Bdy
CRC1	4323	Bdy
CRC1	3219	Bdy
CRC1	3219	Bdy
CRC1	3219	Bdy
CRC1	3219	Bdy
CRC1	3076	Bdy
CRC1	854	Bdy
CRC1	3219	Bdy
CRC1	1276	Bdy
CRC1	3219	Bdy
CRC1	1276	Bdy
CRC1	3076	Bdy
CRC1	3219	Bdy
CRC1	854	Bdy
CRC1	854	Bdy
CRC1	3076	Bdy
CRC1	3076	Bdy
CRC1	1276	Bdy
CRC1	3076	Bdy
CRC1	4323	Bdy
CRC1	854	Bdy
CRC1	1276	Bdy
CRC1	3219	Bdy
CRC1	4323	Bdy
CRC1	3076	Bdy
CRC1	3219	Bdy
CRC1	3076	Bdy
CRC1	1276	Bdy
CRC1	3219	Bdy
CRC1	3076	Bdy
CRC1	3076	Bdy
CRC1	854	Bdy
CRC1	3076	Bdy
CRC1	3219	Bdy
CRC1	3219	Bdy
CRC1	3076	Bdy
CRC1	1276	Bdy
CRC1	1276	Bdy
CRC1	3219	Bdy
CRC1	3219	Bdy
CRC1	3219	Bdy
CRC1	3076	Bdy
CRC1	854	Bdy
CRC1	3219	Bdy
CRC1	1276	Bdy
CRC1	3076	Bdy
CRC1	3219	Bdy
CRC1	3219	Bdy
CRC1	3219	Bdy
CRC1	3219	Bdy
CRC1	3219	Bdy
CRC1	3076	Bdy
CRC1	3219	Bdy
CRC1	3076	Bdy
CRC1	3219	Bdy
CRC1	1276	Bdy
CRC1	3219	Bdy
CRC1	854	Bdy
CRC1	1276	Bdy
CRC1	854	Bdy
CRC1	1276	Bdy
CRC1	3076	Bdy
CRC1	3219	Bdy
CRC1	1276	Bdy
CRC1	1276	Bdy
CRC1	3219	Bdy
CRC1	3219	Bdy
CRC1	3076	Bdy
CRC1	3219	Bdy
CRC1	1133	Bdy
CRC1	3219	Bdy
CRC1	3076	Bdy
CRC1	1276	Bdy
CRC1	3219	Bdy
CRC1	3219	Bdy
CRC1	854	Bdy
CRC1	3076	Bdy
CRC1	4323	Bdy
CRC1	3219	Bdy
CRC1	3219	Bdy
CRC1	3219	Bdy
CRC1	1276	Bdy
CRC1	854	Bdy
CRC1	3219	Bdy
CRC1	4323	Bdy
CRC1	4323	Bdy
CRC1	3076	Bdy
CRC1	854	Bdy
CRC1	854	Bdy
CRC1	3219	Bdy
CRC1	4323	Bdy
CRC1	3219	Bdy
CRC1	3219	Bdy
CRC1	4323	Bdy
CRC1	1276	Bdy
CRC1	3076	Bdy
CRC1	3219	Bdy
CRC1	4323	Bdy
CRC1	4323	Bdy
CRC1	3219	Bdy
CRC1	1276	Bdy
CRC1	4323	Bdy
CRC1	3219	Bdy
CRC1	1276	Bdy
CRC1	1276	Bdy
CRC1	3076	Bdy
CRC1	3219	Bdy
CRC1	3219	Bdy
CRC1	3076	Bdy
CRC1	1276	Bdy
CRC1	3219	Bdy
CRC1	4323	Bdy
CRC1	1276	Bdy
CRC1	4323	Bdy
CRC1	3219	Bdy
CRC1	3076	Bdy
CRC1	3219	Bdy
CRC1	4323	Bdy
CRC1	3219	Bdy
CRC1	3219	Bdy
CRC1	3219	Bdy
CRC1	1276	Bdy
CRC1	1276	Bdy
CRC1	1276	Bdy
CRC1	1276	Bdy
CRC1	3219	Bdy
CRC1	3219	Bdy
CRC1	3219	Bdy
CRC1	4323	Bdy
CRC1	3219	Bdy
CRC1	3219	Bdy
CRC1	3219	Bdy
CRC1	3076	Bdy
CRC1	3076	Bdy
CRC1	3219	Bdy
CRC1	1276	Bdy
CRC1	4323	Bdy
CRC1	1276	Bdy
CRC1	3219	Bdy
CRC1	3219	Bdy
CRC1	3219	Bdy
CRC1	1276	Bdy
CRC1	1276	Bdy
CRC1	1276	Bdy
CRC1	1276	Bdy
CRC1	3076	Bdy
CRC1	3076	Bdy
CRC1	854	Bdy
CRC1	3219	Bdy
CRC1	4323	Bdy
CRC1	1276	Bdy
CRC1	3219	Bdy
CRC1	3219	Bdy
CRC1	3219	Bdy
CRC1	1276	Bdy
CRC1	3219	Bdy
CRC1	1276	Bdy
CRC1	1276	Bdy
CRC1	3219	Bdy
CRC1	3076	Bdy
CRC1	3219	Bdy
CRC1	3219	Bdy
CRC1	3076	Bdy
CRC1	854	Bdy
CRC1	3219	Bdy
CRC1	3219	Bdy
CRC1	3076	Bdy
CRC1	3219	Bdy
CRC1	4323	Bdy
CRC1	1276	Bdy
CRC1	3076	Bdy
CRC1	3219	Bdy
CRC1	3219	Bdy
CRC1	3219	Bdy
CRC1	3219	Bdy
CRC1	854	Bdy
CRC1	854	Bdy
CRC1	3219	Bdy
CRC1	1276	Bdy
CRC1	3076	Bdy
CRC1	3219	Bdy
CRC1	4323	Bdy
CRC1	3219	Bdy
CRC1	3219	Bdy
CRC1	1276	Bdy
CRC1	1276	Bdy
CRC1	3219	Bdy
CRC1	854	Bdy
CRC1	3219	Bdy
CRC1	3076	Bdy
CRC1	1276	Bdy
CRC1	3219	Bdy
CRC1	4323	Bdy
CRC1	1276	Bdy
CRC1	3219	Bdy
CRC1	5229	Mal
CRC1	4323	Mal
CRC1	4323	Mal
CRC1	4323	Mal
CRC1	4323	Mal
CRC1	5229	Mal
CRC1	5229	Mal
CRC1	5229	Mal
CRC1	5229	Mal
CRC1	4323	Mal
CRC1	5229	Mal
CRC1	4323	Mal
CRC1	4323	Mal
CRC1	4323	Mal
CRC1	4323	Mal
CRC1	4323	Mal
CRC1	4323	Mal
CRC1	4323	Mal
CRC1	4323	Mal
CRC1	5229	Mal
CRC1	5229	Mal
CRC1	5229	Mal
CRC1	4323	Mal
CRC1	4323	Mal
CRC1	3219	Mal
CRC1	4323	Mal
CRC1	4323	Mal
CRC1	4323	Mal
CRC1	4323	Mal
CRC1	4323	Mal
CRC1	3219	Mal
CRC1	5229	Mal
CRC1	3219	Mal
CRC1	3076	Mal
CRC1	4323	Mal
CRC1	4323	Mal
CRC1	4323	Mal
CRC1	4323	Mal
CRC1	4323	Mal
CRC1	4323	Mal
CRC1	4323	Mal
CRC1	4323	Mal
CRC1	4323	Mal
CRC1	4323	Mal
CRC1	4323	Mal
CRC1	5229	Mal
CRC1	4323	Mal
CRC1	5229	Mal
CRC1	5229	Mal
CRC1	5229	Mal
CRC1	5229	Mal
CRC1	5229	Mal
CRC1	4323	Mal
CRC1	4323	Mal
CRC1	4323	Mal
CRC1	4323	Mal
CRC1	5229	Mal
CRC1	5229	Mal
CRC1	3219	Mal
CRC1	4323	Mal
CRC1	4323	Mal
CRC1	4323	Mal
CRC1	4323	Mal
CRC1	4323	Mal
CRC1	854	Mal
CRC1	1276	Mal
CRC1	4323	Mal
CRC1	4323	Mal
CRC1	3219	Mal
CRC1	4323	Mal
CRC1	4323	Mal
CRC1	4323	Mal
CRC1	4323	Mal
CRC1	4323	Mal
CRC1	5229	Mal
CRC1	5229	Mal
CRC1	5229	Mal
CRC1	4323	Mal
CRC1	4323	Mal
CRC1	4323	Mal
CRC1	4323	Mal
CRC1	4323	Mal
CRC1	4323	Mal
CRC1	4323	Mal
CRC1	5229	Mal
CRC1	4323	Mal
CRC1	4323	Mal
CRC1	4323	Mal
CRC1	4323	Mal
CRC1	4323	Mal
CRC1	4323	Mal
CRC1	4323	Mal
CRC1	4323	Mal
CRC1	3219	Mal
CRC1	5229	Mal
CRC1	4323	Mal
CRC1	4323	Mal
CRC1	4323	Mal
CRC1	4323	Mal
CRC1	3219	Mal
CRC1	5229	Mal
CRC1	3076	Mal
CRC1	4323	Mal
CRC1	5229	Mal
CRC1	5229	Mal
CRC1	5229	Mal
CRC1	5229	Mal
CRC1	3219	Mal
CRC1	4323	Mal
CRC1	4323	Mal
CRC1	4323	Mal
CRC1	4323	Mal
CRC1	4323	Mal
CRC1	4323	Mal
CRC1	5229	Mal
CRC1	4323	Mal
CRC1	5229	Mal
CRC1	4323	Mal
CRC1	4323	Mal
CRC1	4323	Mal
CRC1	4323	Mal
CRC1	4323	Mal
CRC1	4323	Mal
CRC1	4323	Mal
CRC1	4323	Mal
CRC1	4323	Mal
CRC1	4323	Mal
CRC1	4323	Mal
CRC1	4323	Mal
CRC1	4323	Mal
CRC1	4323	Mal
CRC1	4323	Mal
CRC1	5229	Mal
CRC1	5229	Mal
CRC1	4323	Mal
CRC1	3076	Mal
CRC1	3076	Mal
CRC1	3076	Mal
CRC1	4323	Mal
CRC1	4323	Mal
CRC1	4323	Mal
CRC1	4323	Mal
CRC1	5229	Mal
CRC1	5229	Mal
CRC1	4323	Mal
CRC1	5229	Mal
CRC1	4323	Mal
CRC1	4323	Mal
CRC1	4323	Mal
CRC1	4323	Mal
CRC1	5229	Mal
CRC1	5229	Mal
CRC1	5229	Mal
CRC1	5229	Mal
CRC1	5229	Mal
CRC1	5229	Mal
CRC1	4323	Mal
CRC1	4323	Mal
CRC1	4323	Mal
CRC1	4323	Mal
CRC1	4323	Mal
CRC1	4323	Mal
CRC1	4323	Mal
CRC1	4323	Mal
CRC1	4323	Mal
CRC1	5229	Mal
CRC1	5229	Mal
CRC1	5229	Mal
CRC1	5229	Mal
CRC1	4323	Mal
CRC1	3219	Mal
CRC1	4323	Mal
CRC1	4323	Mal
CRC1	5229	Mal
CRC1	5229	Mal
CRC1	5229	Mal
CRC1	5229	Mal
CRC1	4323	Mal
CRC1	5229	Mal
CRC1	4323	Mal
CRC1	3076	Mal
CRC1	4323	Mal
CRC1	4323	Mal
CRC1	4323	Mal
CRC1	5229	Mal
CRC1	5229	Mal
CRC1	5229	Mal
CRC1	5229	Mal
CRC1	4323	Mal
CRC1	4323	Mal
CRC1	5229	Mal
CRC1	5229	Mal
CRC1	5229	Mal
CRC1	5229	Mal
CRC1	4323	Mal
CRC1	4323	Mal
CRC1	4323	Mal
CRC1	4323	Mal
CRC1	5229	Mal
CRC1	5229	Mal
CRC1	5229	Mal
CRC1	5229	Mal
CRC1	3219	Mal
CRC1	5229	Mal
CRC1	5229	Mal
CRC1	4323	Mal
CRC1	4323	Mal
CRC1	5229	Mal
CRC1	4323	Mal
CRC1	4323	Mal
CRC1	3076	Mal
CRC1	4323	Mal
CRC1	5229	Mal
CRC1	5229	Mal
CRC1	5229	Mal
CRC1	4323	Mal
CRC1	4323	Mal
CRC1	4323	Mal
CRC1	3219	Mal
CRC1	4323	Mal
CRC1	4323	Mal
CRC1	4323	Mal
CRC1	4323	Mal
CRC1	5229	Mal
CRC1	5229	Mal
CRC1	4323	Mal
CRC1	4323	Mal
CRC1	3076	Mal
CRC1	4323	Mal
CRC1	4323	Mal
CRC1	4323	Mal
CRC1	3076	Mal
CRC1	5229	Mal
CRC1	5229	Mal
CRC1	4323	Mal
CRC1	4323	Mal
CRC1	4323	Mal
CRC1	4323	Mal
CRC1	5229	Mal
CRC1	4323	Mal
CRC1	4323	Mal
CRC1	4323	Mal
CRC1	4323	Mal
CRC1	3076	Mal
CRC1	4323	Mal
CRC1	4323	Mal
CRC1	4323	Mal
CRC1	4323	Mal
CRC1	4323	Mal
CRC1	4323	Mal
CRC1	4323	Mal
CRC1	4323	Mal
CRC1	4323	Mal
CRC1	4323	Mal
CRC1	4323	Mal
CRC1	4323	Mal
CRC1	4323	Mal
CRC1	4323	Mal
CRC1	4323	Mal
CRC1	4323	Mal
CRC1	4323	Mal
CRC1	4323	Mal
CRC1	4323	Mal
CRC1	5229	Mal
CRC1	5229	Mal
CRC1	5229	Mal
CRC1	5229	Mal
CRC1	5229	Mal
CRC1	4323	Mal
CRC1	4323	Mal
CRC1	4323	Mal
CRC1	4323	Mal
CRC1	4323	Mal
CRC1	4323	Mal
CRC1	4323	Mal
CRC1	4323	Mal
CRC1	4323	Mal
CRC1	4323	Mal
CRC1	4323	Mal
CRC1	4323	Mal
CRC1	4323	Mal
CRC1	4323	Mal
CRC1	4323	Mal
CRC1	4323	Mal
CRC1	4323	Mal
CRC1	4323	Mal
CRC1	4323	Mal
CRC1	4323	Mal
CRC1	5229	Mal
CRC1	5229	Mal
CRC1	4323	Mal
CRC1	5229	Mal
CRC1	4323	Mal
CRC1	4323	Mal
CRC1	5229	Mal
CRC1	5229	Mal
CRC1	3076	Mal
CRC1	4323	Mal
CRC1	4323	Mal
CRC1	4323	Mal
CRC1	4323	Mal
CRC1	4323	Mal
CRC1	4323	Mal
CRC1	5229	Mal
CRC1	5229	Mal
CRC1	4323	Mal
CRC1	4323	Mal
CRC1	5229	Mal
CRC1	5229	Mal
CRC1	4323	Mal
CRC1	4323	Mal
CRC1	4323	Mal
CRC1	4323	Mal
CRC1	4323	Mal
CRC1	5229	Mal
CRC1	4323	Mal
CRC1	4323	Mal
CRC1	4323	Mal
CRC1	3219	Mal
CRC1	4323	Mal
CRC1	5229	Mal
CRC1	5229	Mal
CRC1	4323	Mal
CRC1	5229	Mal
CRC1	5229	Mal
CRC1	4323	Mal
CRC1	4323	Mal
CRC1	4323	Mal
CRC1	4323	Mal
CRC1	4323	Mal
CRC1	3219	Mal
CRC1	5229	Mal
CRC1	5229	Mal
CRC1	4323	Mal
CRC1	4323	Mal
CRC1	5229	Mal
CRC1	4323	Mal
CRC1	4323	Mal
CRC1	4323	Mal
CRC1	4323	Mal
CRC1	4323	Mal
CRC1	4323	Mal
CRC1	4323	Mal
CRC1	4323	Mal
CRC1	4323	Mal
CRC1	5229	Mal
CRC1	5229	Mal
CRC1	4323	Mal
CRC1	4323	Mal
CRC1	4323	Mal
CRC1	4323	Mal
CRC1	4323	Mal
CRC1	4323	Mal
CRC1	4323	Mal
CRC1	4323	Mal
CRC1	3076	Mal
CRC1	3076	Mal
CRC1	3076	Mal
CRC1	4323	Mal
CRC1	5229	Mal
CRC1	4323	Mal
CRC1	5229	Mal
CRC1	4323	Mal
CRC1	5229	Mal
CRC1	4323	Mal
CRC1	4323	Mal
CRC1	4323	Mal
CRC1	4323	Mal
CRC1	3076	Mal
CRC1	4323	Mal
CRC1	4323	Mal
CRC1	4323	Mal
CRC1	4323	Mal
CRC1	4323	Mal
CRC1	5229	Mal
CRC1	5229	Mal
CRC1	4323	Mal
CRC1	4323	Mal
CRC1	4323	Mal
CRC1	4323	Mal
CRC1	3219	Mal
CRC1	4323	Mal
CRC1	5229	Mal
CRC1	4323	Mal
CRC1	4323	Mal
CRC1	4323	Mal
CRC1	4323	Mal
CRC1	4323	Mal
CRC1	4323	Mal
CRC1	4323	Mal
CRC1	4323	Mal
CRC1	4323	Mal
CRC1	5229	Mal
CRC1	5229	Mal
CRC1	4323	Mal
CRC1	4323	Mal
CRC1	5229	Mal
CRC1	4323	Mal
CRC1	4323	Mal
CRC1	4323	Mal
CRC1	4323	Mal
CRC1	4323	Mal
CRC1	4323	Mal
CRC1	5229	Mal
CRC1	4323	Mal
CRC1	3219	Mal
CRC1	4323	Mal
CRC1	4323	Mal
CRC1	4323	Mal
CRC1	4323	Mal
CRC1	4323	Mal
CRC1	4323	Mal
CRC1	4323	Mal
CRC1	4323	Mal
CRC1	4323	Mal
CRC1	4323	Mal
CRC1	4323	Mal
CRC1	4323	Mal
CRC1	4323	Mal
CRC1	4323	Mal
CRC1	4323	Mal
CRC1	4323	Mal
CRC1	4323	Mal
CRC1	3219	Mal
CRC1	4323	Mal
CRC1	4323	Mal
CRC1	4323	Mal
CRC1	4323	Mal
CRC1	4323	Mal
CRC1	4323	Mal
CRC1	5229	Mal
CRC1	4323	Mal
CRC1	5229	Mal
CRC1	5229	Mal
CRC1	4323	Mal
CRC1	4323	Mal
CRC1	4323	Mal
CRC1	4323	Mal
CRC1	5229	Mal
CRC1	5229	Mal
CRC1	5229	Mal
CRC1	4323	Mal
CRC1	3076	Mal
CRC1	4323	Mal
CRC1	4323	Mal
CRC1	854	Mal
CRC1	4323	Mal
CRC1	3076	Mal
CRC1	4323	Mal
CRC1	5229	Mal
CRC1	4323	Mal
CRC1	4323	Mal
CRC1	4323	Mal
CRC1	4323	Mal
CRC1	4323	Mal
CRC1	4323	Mal
CRC1	4323	Mal
CRC1	4323	Mal
CRC1	4323	Mal
CRC1	4323	Mal
CRC1	4323	Mal
CRC1	4323	Mal
CRC1	4323	Mal
CRC1	4323	Mal
CRC1	4323	Mal
CRC1	4323	Mal
CRC1	4323	Mal
CRC1	5229	Mal
CRC1	5229	Mal
CRC1	4323	Mal
CRC1	4323	Mal
CRC1	3219	Mal
CRC1	4323	Mal
CRC1	4323	Mal
CRC1	4323	Mal
CRC1	4323	Mal
CRC1	3219	Mal
CRC1	3076	Mal
CRC1	3076	Mal
CRC1	5229	Mal
CRC1	4323	Mal
CRC1	5229	Mal
CRC1	4323	Mal
CRC1	4323	Mal
CRC1	4323	Mal
CRC1	4323	Mal
CRC1	5229	Mal
CRC1	4323	Mal
CRC1	4323	Mal
CRC1	4323	Mal
CRC1	4323	Mal
CRC1	4323	Mal
CRC1	4323	Mal
CRC1	4323	Mal
CRC1	4323	Mal
CRC1	4323	Mal
CRC1	4323	Mal
CRC1	4323	Mal
CRC1	4323	Mal
CRC1	4323	Mal
CRC1	4323	Mal
CRC1	4323	Mal
CRC1	4323	Mal
CRC1	3076	Mal
CRC1	4323	Mal
CRC1	5229	Mal
CRC1	5229	Mal
CRC1	5229	Mal
CRC1	5229	Mal
CRC1	4323	Mal
CRC1	4323	Mal
CRC1	4323	Mal
CRC1	4323	Mal
CRC1	4323	Mal
CRC1	4323	Mal
CRC1	4323	Mal
CRC1	4323	Mal
CRC1	4323	Mal
CRC1	4323	Mal
CRC1	4323	Mal
CRC1	4323	Mal
CRC1	4323	Mal
CRC1	4323	Mal
CRC1	4323	Mal
CRC1	4323	Mal
CRC1	4323	Mal
CRC1	4323	Mal
CRC1	4323	Mal
CRC1	4323	Mal
CRC1	5229	Mal
CRC1	5229	Mal
CRC1	5229	Mal
CRC1	5229	Mal
CRC1	4323	Mal
CRC1	4323	Mal
CRC1	4323	Mal
CRC1	4323	Mal
CRC1	4323	Mal
CRC1	5229	Mal
CRC1	4323	Mal
CRC1	4323	Mal
CRC1	4323	Mal
CRC1	4323	Mal
CRC1	4323	Mal
CRC1	4323	Mal
CRC1	3076	Mal
CRC1	4323	Mal
CRC1	4323	Mal
CRC1	4323	Mal
CRC1	4323	Mal
CRC1	4323	Mal
CRC1	4323	Mal
CRC1	4323	Mal
CRC1	4323	Mal
CRC1	4323	Mal
CRC1	5229	Mal
CRC1	3076	Mal
CRC1	3076	Mal
CRC1	4323	Mal
CRC1	4323	Mal
CRC1	4323	Mal
CRC1	5229	Mal
CRC1	4323	Mal
CRC1	4323	Mal
CRC1	4323	Mal
CRC1	5229	Mal
CRC1	4323	Mal
CRC1	4323	Mal
CRC1	4323	Mal
CRC1	4323	Mal
CRC1	4323	Mal
CRC1	4323	Mal
CRC1	4323	Mal
CRC1	3076	Mal
CRC1	4323	Mal
CRC1	4323	Mal
CRC1	4323	Mal
CRC1	4323	Mal
CRC1	4323	Mal
CRC1	4323	Mal
CRC1	4323	Mal
CRC1	5229	Mal
CRC1	4323	Mal
CRC1	4323	Mal
CRC1	4323	Mal
CRC1	4323	Mal
CRC1	4323	Mal
CRC1	4323	Mal
CRC1	4323	Mal
CRC1	4323	Mal
CRC1	854	Mal
CRC1	4323	Mal
CRC1	4323	Mal
CRC1	4323	Mal
CRC1	4323	Mal
CRC1	4323	Mal
CRC1	4323	Mal
CRC1	4323	Mal
CRC1	4323	Mal
CRC1	4323	Mal
CRC1	5229	Mal
CRC1	4323	Mal
CRC1	4323	Mal
CRC1	4323	Mal
CRC1	4323	Mal
CRC1	4323	Mal
CRC1	4323	Mal
CRC1	5229	Mal
CRC1	4323	Mal
CRC1	4323	Mal
CRC1	4323	Mal
CRC1	4323	Mal
CRC1	4323	Mal
CRC1	4323	Mal
CRC1	4323	Mal
CRC1	5229	Mal
CRC1	5229	Mal
CRC1	3219	Mal
CRC1	4323	Mal
CRC1	4323	Mal
CRC1	4323	Mal
CRC1	4323	Mal
CRC1	4323	Mal
CRC1	5229	Mal
CRC1	5229	Mal
CRC1	4323	Mal
CRC1	5229	Mal
CRC1	4323	Mal
CRC1	4323	Mal
CRC1	4323	Mal
CRC1	4323	Mal
CRC1	4323	Mal
CRC1	4323	Mal
CRC1	4323	Mal
CRC1	4323	Mal
CRC1	5229	Mal
CRC1	4323	Mal
CRC1	4323	Mal
CRC1	3076	nMal
CRC1	1276	nMal
CRC1	1276	nMal
CRC1	1276	nMal
CRC1	854	nMal
CRC1	854	nMal
CRC1	3219	nMal
CRC1	3219	nMal
CRC1	1276	nMal
CRC1	1276	nMal
CRC1	1276	nMal
CRC1	3219	nMal
CRC1	3219	nMal
CRC1	3219	nMal
CRC1	3076	nMal
CRC1	1276	nMal
CRC1	3219	nMal
CRC1	854	nMal
CRC1	1276	nMal
CRC1	1276	nMal
CRC1	1276	nMal
CRC1	1276	nMal
CRC1	1276	nMal
CRC1	1276	nMal
CRC1	854	nMal
CRC1	854	nMal
CRC1	854	nMal
CRC1	3219	nMal
CRC1	854	nMal
CRC1	3219	nMal
CRC1	3076	nMal
CRC1	854	nMal
CRC1	1276	nMal
CRC1	3076	nMal
CRC1	3219	nMal
CRC1	854	nMal
CRC1	1276	nMal
CRC1	1276	nMal
CRC1	1276	nMal
CRC1	3219	nMal
CRC1	3219	nMal
CRC1	3219	nMal
CRC1	3219	nMal
CRC1	854	nMal
CRC1	3076	nMal
CRC1	854	nMal
CRC1	854	nMal
CRC1	1133	nMal
CRC1	1276	nMal
CRC1	854	nMal
CRC1	1276	nMal
CRC1	1276	nMal
CRC1	1276	nMal
CRC1	1276	nMal
CRC1	1276	nMal
CRC1	1276	nMal
CRC1	1276	nMal
CRC1	3076	nMal
CRC1	1276	nMal
CRC1	1276	nMal
CRC1	4323	nMal
CRC1	3076	nMal
CRC1	4323	nMal
CRC1	1276	nMal
CRC1	1276	nMal
CRC1	854	nMal
CRC1	854	nMal
CRC1	854	nMal
CRC1	3219	nMal
CRC1	1276	nMal
CRC1	3219	nMal
CRC1	3219	nMal
CRC1	3076	nMal
CRC1	854	nMal
CRC1	1276	nMal
CRC1	1276	nMal
CRC1	1276	nMal
CRC1	1276	nMal
CRC1	1276	nMal
CRC1	1276	nMal
CRC1	1276	nMal
CRC1	5229	nMal
CRC1	3219	nMal
CRC1	1276	nMal
CRC1	1276	nMal
CRC1	1276	nMal
CRC1	5229	nMal
CRC1	1276	nMal
CRC1	3219	nMal
CRC1	3219	nMal
CRC1	854	nMal
CRC1	3076	nMal
CRC1	3219	nMal
CRC1	1276	nMal
CRC1	3076	nMal
CRC1	854	nMal
CRC1	854	nMal
CRC1	854	nMal
CRC1	854	nMal
CRC1	3219	nMal
CRC1	1276	nMal
CRC1	1276	nMal
CRC1	1276	nMal
CRC1	854	nMal
CRC1	854	nMal
CRC1	3219	nMal
CRC1	3219	nMal
CRC1	3219	nMal
CRC1	3219	nMal
CRC1	854	nMal
CRC1	3219	nMal
CRC1	3219	nMal
CRC1	1276	nMal
CRC1	1276	nMal
CRC1	3076	nMal
CRC1	1276	nMal
CRC1	3219	nMal
CRC1	1276	nMal
CRC1	1276	nMal
CRC1	1276	nMal
CRC1	3219	nMal
CRC1	3219	nMal
CRC1	1276	nMal
CRC1	1276	nMal
CRC1	3076	nMal
CRC1	854	nMal
CRC1	3076	nMal
CRC1	854	nMal
CRC1	1276	nMal
CRC1	1276	nMal
CRC1	1276	nMal
CRC1	3219	nMal
CRC1	1276	nMal
CRC1	3076	nMal
CRC1	1276	nMal
CRC1	3219	nMal
CRC1	3219	nMal
CRC1	1276	nMal
CRC1	1276	nMal
CRC1	3076	nMal
CRC1	1276	nMal
CRC1	1276	nMal
CRC1	1276	nMal
CRC1	854	nMal
CRC1	1276	nMal
CRC1	1276	nMal
CRC1	1276	nMal
CRC1	3219	nMal
CRC1	3219	nMal
CRC1	1276	nMal
CRC1	1276	nMal
CRC1	1276	nMal
CRC1	854	nMal
CRC1	854	nMal
CRC1	854	nMal
CRC1	854	nMal
CRC1	3219	nMal
CRC1	854	nMal
CRC1	1276	nMal
CRC1	3219	nMal
CRC1	1276	nMal
CRC1	1276	nMal
CRC1	3219	nMal
CRC1	1276	nMal
CRC1	3219	nMal
CRC1	3219	nMal
CRC1	3219	nMal
CRC1	1276	nMal
CRC1	1276	nMal
CRC1	3219	nMal
CRC1	854	nMal
CRC1	1276	nMal
CRC1	1276	nMal
CRC1	1276	nMal
CRC1	854	nMal
CRC1	3076	nMal
CRC1	3219	nMal
CRC1	3219	nMal
CRC1	854	nMal
CRC1	1276	nMal
CRC1	3219	nMal
CRC1	3219	nMal
CRC1	3219	nMal
CRC1	1276	nMal
CRC1	3219	nMal
CRC1	1276	nMal
CRC1	1276	nMal
CRC1	1276	nMal
CRC1	1276	nMal
CRC1	1276	nMal
CRC1	1276	nMal
CRC1	1276	nMal
CRC1	1276	nMal
CRC1	1276	nMal
CRC1	854	nMal
CRC1	3219	nMal
CRC1	3219	nMal
CRC1	3076	nMal
CRC1	1276	nMal
CRC1	1276	nMal
CRC1	3219	nMal
CRC1	3219	nMal
CRC1	3076	nMal
CRC1	1276	nMal
CRC1	1276	nMal
CRC1	3219	nMal
CRC1	854	nMal
CRC1	1276	nMal
CRC1	1276	nMal
CRC1	3219	nMal
CRC1	3219	nMal
CRC1	854	nMal
CRC1	3076	nMal
CRC1	1276	nMal
CRC1	1276	nMal
CRC1	854	nMal
CRC1	3219	nMal
CRC1	1276	nMal
CRC1	3219	nMal
CRC1	1276	nMal
CRC1	3219	nMal
CRC1	1276	nMal
CRC1	1276	nMal
CRC1	3219	nMal
CRC1	854	nMal
CRC1	3219	nMal
CRC1	854	nMal
CRC1	3219	nMal
CRC1	1276	nMal
CRC1	1276	nMal
CRC1	1276	nMal
CRC1	3076	nMal
CRC1	1276	nMal
CRC1	1276	nMal
CRC1	3219	nMal
CRC1	1276	nMal
CRC1	1276	nMal
CRC1	1276	nMal
CRC1	3219	nMal
CRC1	1276	nMal
CRC1	854	nMal
CRC1	854	nMal
CRC1	854	nMal
CRC1	3076	nMal
CRC1	1276	nMal
CRC1	1276	nMal
CRC1	1276	nMal
CRC1	1276	nMal
CRC1	3219	nMal
CRC1	1276	nMal
CRC1	1276	nMal
CRC1	3219	nMal
CRC1	3219	nMal
CRC1	3076	nMal
CRC1	854	nMal
CRC1	854	nMal
CRC1	3076	nMal
CRC1	1276	nMal
CRC1	3219	nMal
CRC1	854	nMal
CRC1	854	nMal
CRC1	3219	nMal
CRC1	854	nMal
CRC1	1276	nMal
CRC1	1276	nMal
CRC1	1276	nMal
CRC1	3219	nMal
CRC1	1276	nMal
CRC1	4323	nMal
CRC1	3076	nMal
CRC1	3076	nMal
CRC1	3219	nMal
CRC1	3076	nMal
CRC1	1276	nMal
CRC1	1133	nMal
CRC1	1276	nMal
CRC1	1276	nMal
CRC1	1133	nMal
CRC1	1133	nMal
CRC1	854	nMal
CRC1	854	nMal
CRC1	854	nMal
CRC1	3219	nMal
CRC1	854	nMal
CRC1	1276	nMal
CRC1	1276	nMal
CRC1	3076	nMal
CRC1	1276	nMal
CRC1	1276	nMal
CRC1	854	nMal
CRC1	3219	nMal
CRC1	3219	nMal
CRC1	1276	nMal
CRC1	3076	nMal
CRC1	1276	nMal
CRC1	1276	nMal
CRC1	1276	nMal
CRC1	1276	nMal
CRC1	3076	nMal
CRC1	854	nMal
CRC1	1276	nMal
CRC1	1276	nMal
CRC1	1276	nMal
CRC1	1276	nMal
CRC1	854	nMal
CRC1	1276	nMal
CRC1	1276	nMal
CRC1	1276	nMal
CRC1	1276	nMal
CRC1	1276	nMal
CRC1	1276	nMal
CRC1	1276	nMal
CRC1	1276	nMal
CRC1	854	nMal
CRC1	854	nMal
CRC1	854	nMal
CRC1	1276	nMal
CRC1	1276	nMal
CRC1	3219	nMal
CRC1	3219	nMal
CRC1	1276	nMal
CRC1	854	nMal
CRC1	854	nMal
CRC1	854	nMal
CRC1	854	nMal
CRC1	854	nMal
CRC1	854	nMal
CRC1	3219	nMal
CRC1	1276	nMal
CRC1	3219	nMal
CRC1	1276	nMal
CRC1	3076	nMal
CRC1	3219	nMal
CRC1	3219	nMal
CRC1	1276	nMal
CRC1	854	nMal
CRC1	1276	nMal
CRC1	1276	nMal
CRC1	1276	nMal
CRC1	3219	nMal
CRC1	1276	nMal
CRC1	854	nMal
CRC1	1276	nMal
CRC1	1276	nMal
CRC1	1276	nMal
CRC1	854	nMal
CRC1	854	nMal
CRC1	854	nMal
CRC1	3076	nMal
CRC1	854	nMal
CRC1	854	nMal
CRC1	1276	nMal
CRC1	1276	nMal
CRC1	854	nMal
CRC1	3076	nMal
CRC1	3219	nMal
CRC1	1276	nMal
CRC1	1276	nMal
CRC1	1133	nMal
CRC1	4323	nMal
CRC1	1276	nMal
CRC1	854	nMal
CRC1	854	nMal
CRC1	3219	nMal
CRC1	3219	nMal
CRC1	1276	nMal
CRC1	854	nMal
CRC1	1276	nMal
CRC1	854	nMal
CRC1	1276	nMal
CRC1	1276	nMal
CRC1	1276	nMal
CRC1	1276	nMal
CRC1	1276	nMal
CRC1	3219	nMal
CRC1	1276	nMal
CRC1	1276	nMal
CRC1	3076	nMal
CRC1	854	nMal
CRC1	1133	nMal
CRC1	854	nMal
CRC1	854	nMal
CRC1	3076	nMal
CRC1	1276	nMal
CRC1	1276	nMal
CRC1	854	nMal
CRC1	854	nMal
CRC1	854	nMal
CRC1	854	nMal
CRC1	1276	nMal
CRC1	1276	nMal
CRC1	3076	nMal
CRC1	1276	nMal
CRC1	1276	nMal
CRC1	3076	nMal
CRC1	1276	nMal
CRC1	3219	nMal
CRC1	1276	nMal
CRC1	854	nMal
CRC1	854	nMal
CRC1	1276	nMal
CRC1	854	nMal
X3-M1022T	3761	Bdy
X3-M1022T	3202	Bdy
X3-M1022T	2726	Bdy
X3-M1022T	3202	Bdy
X3-M1022T	3761	Bdy
X3-M1022T	3761	Bdy
X3-M1022T	3761	Bdy
X3-M1022T	3202	Bdy
X3-M1022T	3202	Bdy
X3-M1022T	2726	Bdy
X3-M1022T	3202	Bdy
X3-M1022T	3761	Bdy
X3-M1022T	2726	Bdy
X3-M1022T	3202	Bdy
X3-M1022T	2726	Bdy
X3-M1022T	3202	Bdy
X3-M1022T	3202	Bdy
X3-M1022T	3761	Bdy
X3-M1022T	1456	Bdy
X3-M1022T	3202	Bdy
X3-M1022T	3761	Bdy
X3-M1022T	3761	Bdy
X3-M1022T	1456	Bdy
X3-M1022T	4401	Bdy
X3-M1022T	1456	Bdy
X3-M1022T	1456	Bdy
X3-M1022T	3202	Bdy
X3-M1022T	1456	Bdy
X3-M1022T	3761	Bdy
X3-M1022T	3202	Bdy
X3-M1022T	3202	Bdy
X3-M1022T	3202	Bdy
X3-M1022T	1456	Bdy
X3-M1022T	1456	Bdy
X3-M1022T	3202	Bdy
X3-M1022T	3761	Bdy
X3-M1022T	2726	Bdy
X3-M1022T	3202	Bdy
X3-M1022T	4401	Bdy
X3-M1022T	3761	Bdy
X3-M1022T	3761	Bdy
X3-M1022T	3202	Bdy
X3-M1022T	3761	Bdy
X3-M1022T	1707	Bdy
X3-M1022T	2726	Bdy
X3-M1022T	3202	Bdy
X3-M1022T	4401	Bdy
X3-M1022T	2726	Bdy
X3-M1022T	3761	Bdy
X3-M1022T	3202	Bdy
X3-M1022T	2726	Bdy
X3-M1022T	2726	Bdy
X3-M1022T	3202	Bdy
X3-M1022T	3202	Bdy
X3-M1022T	3202	Bdy
X3-M1022T	3202	Bdy
X3-M1022T	3761	Bdy
X3-M1022T	3202	Bdy
X3-M1022T	3202	Bdy
X3-M1022T	4401	Bdy
X3-M1022T	3761	Bdy
X3-M1022T	2726	Bdy
X3-M1022T	3202	Bdy
X3-M1022T	3202	Bdy
X3-M1022T	3761	Bdy
X3-M1022T	3202	Bdy
X3-M1022T	3761	Bdy
X3-M1022T	3761	Bdy
X3-M1022T	3202	Bdy
X3-M1022T	3202	Bdy
X3-M1022T	3761	Bdy
X3-M1022T	3202	Bdy
X3-M1022T	2726	Bdy
X3-M1022T	3202	Bdy
X3-M1022T	2726	Bdy
X3-M1022T	3761	Bdy
X3-M1022T	3202	Bdy
X3-M1022T	4401	Bdy
X3-M1022T	3202	Bdy
X3-M1022T	3202	Bdy
X3-M1022T	3202	Bdy
X3-M1022T	3202	Bdy
X3-M1022T	2726	Bdy
X3-M1022T	1456	Bdy
X3-M1022T	3202	Bdy
X3-M1022T	3202	Bdy
X3-M1022T	1456	Bdy
X3-M1022T	3202	Bdy
X3-M1022T	3202	Bdy
X3-M1022T	3761	Bdy
X3-M1022T	3202	Bdy
X3-M1022T	4401	Bdy
X3-M1022T	3202	Bdy
X3-M1022T	3761	Bdy
X3-M1022T	3202	Bdy
X3-M1022T	3202	Bdy
X3-M1022T	3761	Bdy
X3-M1022T	4401	Bdy
X3-M1022T	1456	Bdy
X3-M1022T	3202	Bdy
X3-M1022T	3202	Bdy
X3-M1022T	3202	Bdy
X3-M1022T	3202	Bdy
X3-M1022T	2726	Bdy
X3-M1022T	3202	Bdy
X3-M1022T	3202	Bdy
X3-M1022T	1456	Bdy
X3-M1022T	3202	Bdy
X3-M1022T	2726	Bdy
X3-M1022T	3761	Bdy
X3-M1022T	3202	Bdy
X3-M1022T	4401	Bdy
X3-M1022T	3202	Bdy
X3-M1022T	2726	Bdy
X3-M1022T	2726	Bdy
X3-M1022T	3202	Bdy
X3-M1022T	3202	Bdy
X3-M1022T	3202	Bdy
X3-M1022T	3761	Bdy
X3-M1022T	3761	Bdy
X3-M1022T	3202	Bdy
X3-M1022T	3761	Bdy
X3-M1022T	3761	Bdy
X3-M1022T	2726	Bdy
X3-M1022T	3202	Bdy
X3-M1022T	3202	Bdy
X3-M1022T	4401	Bdy
X3-M1022T	2726	Bdy
X3-M1022T	2726	Bdy
X3-M1022T	3202	Bdy
X3-M1022T	3761	Bdy
X3-M1022T	3202	Bdy
X3-M1022T	3202	Bdy
X3-M1022T	3202	Bdy
X3-M1022T	3761	Bdy
X3-M1022T	3202	Bdy
X3-M1022T	3202	Bdy
X3-M1022T	3202	Bdy
X3-M1022T	2726	Bdy
X3-M1022T	3202	Bdy
X3-M1022T	3202	Bdy
X3-M1022T	3202	Bdy
X3-M1022T	4401	Bdy
X3-M1022T	3761	Bdy
X3-M1022T	3202	Bdy
X3-M1022T	3761	Bdy
X3-M1022T	1456	Bdy
X3-M1022T	1456	Bdy
X3-M1022T	1707	Bdy
X3-M1022T	3202	Bdy
X3-M1022T	3202	Bdy
X3-M1022T	3761	Bdy
X3-M1022T	2726	Bdy
X3-M1022T	2726	Bdy
X3-M1022T	2726	Bdy
X3-M1022T	3202	Bdy
X3-M1022T	3761	Bdy
X3-M1022T	3202	Bdy
X3-M1022T	3202	Bdy
X3-M1022T	3761	Bdy
X3-M1022T	3761	Bdy
X3-M1022T	2726	Bdy
X3-M1022T	3202	Bdy
X3-M1022T	3202	Bdy
X3-M1022T	3761	Bdy
X3-M1022T	3202	Bdy
X3-M1022T	1456	Bdy
X3-M1022T	1456	Bdy
X3-M1022T	3202	Bdy
X3-M1022T	3202	Bdy
X3-M1022T	3761	Bdy
X3-M1022T	2726	Bdy
X3-M1022T	3761	Bdy
X3-M1022T	3761	Bdy
X3-M1022T	2726	Bdy
X3-M1022T	3761	Bdy
X3-M1022T	3761	Bdy
X3-M1022T	3202	Bdy
X3-M1022T	1456	Bdy
X3-M1022T	2726	Bdy
X3-M1022T	3202	Bdy
X3-M1022T	3202	Bdy
X3-M1022T	3761	Bdy
X3-M1022T	3761	Bdy
X3-M1022T	3761	Bdy
X3-M1022T	3202	Bdy
X3-M1022T	3202	Bdy
X3-M1022T	1456	Bdy
X3-M1022T	1456	Bdy
X3-M1022T	3202	Bdy
X3-M1022T	3202	Bdy
X3-M1022T	3202	Bdy
X3-M1022T	3761	Bdy
X3-M1022T	3202	Bdy
X3-M1022T	3202	Bdy
X3-M1022T	3761	Bdy
X3-M1022T	3202	Bdy
X3-M1022T	3202	Bdy
X3-M1022T	3761	Bdy
X3-M1022T	3202	Bdy
X3-M1022T	2726	Bdy
X3-M1022T	3202	Bdy
X3-M1022T	2726	Bdy
X3-M1022T	3761	Bdy
X3-M1022T	3202	Bdy
X3-M1022T	3202	Bdy
X3-M1022T	2726	Bdy
X3-M1022T	2726	Bdy
X3-M1022T	3202	Bdy
X3-M1022T	2726	Bdy
X3-M1022T	3761	Bdy
X3-M1022T	3761	Bdy
X3-M1022T	4401	Bdy
X3-M1022T	3761	Bdy
X3-M1022T	3202	Bdy
X3-M1022T	3761	Bdy
X3-M1022T	3202	Bdy
X3-M1022T	3761	Bdy
X3-M1022T	2726	Bdy
X3-M1022T	3202	Bdy
X3-M1022T	3761	Bdy
X3-M1022T	2726	Bdy
X3-M1022T	3202	Bdy
X3-M1022T	3202	Bdy
X3-M1022T	3761	Bdy
X3-M1022T	3202	Bdy
X3-M1022T	3202	Bdy
X3-M1022T	1456	Bdy
X3-M1022T	4401	Bdy
X3-M1022T	2726	Bdy
X3-M1022T	2726	Bdy
X3-M1022T	3202	Bdy
X3-M1022T	3202	Bdy
X3-M1022T	2726	Bdy
X3-M1022T	1456	Bdy
X3-M1022T	3761	Bdy
X3-M1022T	3202	Bdy
X3-M1022T	3761	Bdy
X3-M1022T	3761	Bdy
X3-M1022T	3202	Bdy
X3-M1022T	3202	Bdy
X3-M1022T	2726	Bdy
X3-M1022T	4401	Bdy
X3-M1022T	3761	Bdy
X3-M1022T	3202	Bdy
X3-M1022T	3761	Bdy
[truncated: 14,189 more rows]

## Sheet: Fig2cd
orig.ident	TumorMarkerScore	Location
CRC1	1.16216	nMal
CRC1	0.124422	nMal
CRC1	1.34054	Bdy
CRC1	0.557412	nMal
CRC1	0.584281	nMal
CRC1	1.4414	Mal
CRC1	0.793587	nMal
CRC1	0.566258	nMal
CRC1	1.5996	Mal
CRC1	1.07526	nMal
CRC1	1.24815	Mal
CRC1	1.0568	nMal
CRC1	1.49818	Mal
CRC1	1.30695	Mal
CRC1	0.862712	nMal
CRC1	1.09772	nMal
CRC1	0.95938	nMal
CRC1	1.48062	Mal
CRC1	1.18724	Bdy
CRC1	0.576323	nMal
CRC1	1.16745	Bdy
CRC1	1.04571	nMal
CRC1	1.21651	Bdy
CRC1	0.936369	nMal
CRC1	1.49448	Bdy
CRC1	1.11538	Bdy
CRC1	0.885647	Bdy
CRC1	1.28034	Mal
CRC1	0.467993	nMal
CRC1	0.838909	nMal
CRC1	1.12543	nMal
CRC1	1.35246	Mal
CRC1	1.23124	nMal
CRC1	1.42935	Mal
CRC1	0.806086	nMal
CRC1	1.35197	Mal
CRC1	1.20946	nMal
CRC1	1.04718	Bdy
CRC1	0.145217	nMal
CRC1	0.894772	nMal
CRC1	1.33292	Mal
CRC1	0.586818	nMal
CRC1	0.534298	nMal
CRC1	0.617357	nMal
CRC1	1.20366	nMal
CRC1	1.10857	nMal
CRC1	1.22781	nMal
CRC1	1.25597	Bdy
CRC1	1.1485	nMal
CRC1	1.17377	nMal
CRC1	0.881619	nMal
CRC1	1.29963	Mal
CRC1	1.02884	nMal
CRC1	1.13243	nMal
CRC1	1.32607	Bdy
CRC1	0.724699	nMal
CRC1	1.32503	Mal
CRC1	1.1356	nMal
CRC1	1.19249	Bdy
CRC1	1.22392	nMal
CRC1	1.04319	nMal
CRC1	0.939321	nMal
CRC1	1.09758	nMal
CRC1	0.752921	nMal
CRC1	1.15952	nMal
CRC1	1.31855	Mal
CRC1	0.641189	nMal
CRC1	0.781808	nMal
CRC1	1.21461	Mal
CRC1	0.98716	nMal
CRC1	1.50917	Mal
CRC1	1.20984	Bdy
CRC1	1.02166	nMal
CRC1	1.41822	Mal
CRC1	0.55142	nMal
CRC1	1.21913	Bdy
CRC1	1.08114	Bdy
CRC1	0.873611	nMal
CRC1	1.5041	Mal
CRC1	0.256286	nMal
CRC1	1.11529	nMal
CRC1	1.29204	Mal
CRC1	0.555415	nMal
CRC1	0.931732	Bdy
CRC1	0.722803	nMal
CRC1	0.725656	nMal
CRC1	1.37501	Mal
CRC1	1.39786	Mal
CRC1	0.912256	Bdy
CRC1	1.34463	Mal
CRC1	0.757031	nMal
CRC1	1.42761	Mal
CRC1	0.772942	nMal
CRC1	0.687606	nMal
CRC1	0.647322	nMal
CRC1	1.12392	nMal
CRC1	1.3393	Mal
CRC1	1.17315	nMal
CRC1	0.905343	nMal
CRC1	0.78906	nMal
CRC1	1.5043	Mal
CRC1	1.0545	Bdy
CRC1	1.09821	nMal
CRC1	1.00426	nMal
CRC1	0.508041	nMal
CRC1	0.161834	nMal
CRC1	1.311	nMal
CRC1	0.918785	nMal
CRC1	0.628081	nMal
CRC1	1.32063	Mal
CRC1	0.869685	nMal
CRC1	1.23359	Bdy
CRC1	1.30435	Mal
CRC1	0.277633	nMal
CRC1	1.36909	Bdy
CRC1	0.828998	nMal
CRC1	1.67066	Mal
CRC1	0.408005	nMal
CRC1	0.777177	nMal
CRC1	1.20824	Bdy
CRC1	1.29357	Mal
CRC1	0.987098	nMal
CRC1	0.411071	nMal
CRC1	1.35829	Bdy
CRC1	0.713804	nMal
CRC1	1.3115	Bdy
CRC1	0.461673	nMal
CRC1	1.18671	nMal
CRC1	1.39531	Bdy
CRC1	0.266035	nMal
CRC1	1.36783	Mal
CRC1	0.83909	nMal
CRC1	0.785736	nMal
CRC1	1.6006	Mal
CRC1	1.0778	Bdy
CRC1	1.50968	Mal
CRC1	0.947356	nMal
CRC1	0.465687	nMal
CRC1	1.43267	Mal
CRC1	1.50511	Mal
CRC1	0.987181	Bdy
CRC1	0.795875	nMal
CRC1	0.548667	nMal
CRC1	1.18371	nMal
CRC1	1.29232	Mal
CRC1	0.882594	nMal
CRC1	0.72636	nMal
CRC1	0.338841	nMal
CRC1	1.34293	Mal
CRC1	1.40736	Mal
CRC1	0.860325	nMal
CRC1	1.45438	Mal
CRC1	1.06998	nMal
CRC1	1.05646	nMal
CRC1	1.14025	Bdy
CRC1	1.23921	Mal
CRC1	0.896454	nMal
CRC1	1.12149	nMal
CRC1	0.796735	nMal
CRC1	0.680419	nMal
CRC1	0.807035	nMal
CRC1	1.51519	Mal
CRC1	0.975634	nMal
CRC1	0.826782	nMal
CRC1	1.01211	nMal
CRC1	0.823955	nMal
CRC1	1.11218	nMal
CRC1	1.31269	Mal
CRC1	0.933774	nMal
CRC1	1.225	Bdy
CRC1	0.767687	nMal
CRC1	1.39726	Bdy
CRC1	1.49788	Mal
CRC1	0.846421	nMal
CRC1	1.03817	nMal
CRC1	0.850054	nMal
CRC1	1.01027	nMal
CRC1	0.649858	nMal
CRC1	1.03157	nMal
CRC1	1.06535	nMal
CRC1	0.880427	nMal
CRC1	1.23271	Bdy
CRC1	1.28001	Bdy
CRC1	1.03419	nMal
CRC1	1.58963	Mal
CRC1	0.796577	nMal
CRC1	0.807575	Bdy
CRC1	1.39339	Mal
CRC1	0.62467	nMal
CRC1	1.13977	Bdy
CRC1	1.25066	Bdy
CRC1	0.828664	nMal
CRC1	0.742375	nMal
CRC1	1.26205	Mal
CRC1	1.44185	Mal
CRC1	0.854823	Bdy
CRC1	1.47974	Mal
CRC1	1.06865	nMal
CRC1	1.17588	Mal
CRC1	1.40061	Mal
CRC1	1.12734	nMal
CRC1	0.963379	nMal
CRC1	1.52336	Mal
CRC1	1.03764	Bdy
CRC1	0.635372	nMal
CRC1	0.893332	nMal
CRC1	0.724106	nMal
CRC1	0.745906	nMal
CRC1	0.557206	nMal
CRC1	0.810579	nMal
CRC1	0.707264	nMal
CRC1	1.27088	Mal
CRC1	0.950242	nMal
CRC1	1.1273	nMal
CRC1	0.595688	nMal
CRC1	0.812434	Bdy
CRC1	0.772415	nMal
CRC1	1.29763	nMal
CRC1	0.681099	nMal
CRC1	1.26284	Mal
CRC1	0.994395	Bdy
CRC1	1.36823	Mal
CRC1	0.765325	nMal
CRC1	0.605684	nMal
CRC1	0.657834	nMal
CRC1	1.29626	Mal
CRC1	1.469	Mal
CRC1	0.835198	nMal
CRC1	1.38222	Bdy
CRC1	0.41836	nMal
CRC1	0.855354	nMal
CRC1	0.608322	nMal
CRC1	0.679015	nMal
CRC1	0.93121	nMal
CRC1	1.26489	Mal
CRC1	1.16871	Bdy
CRC1	1.43395	Mal
CRC1	1.11176	nMal
CRC1	1.40079	Mal
CRC1	1.41108	Mal
CRC1	0.877597	nMal
CRC1	1.36553	Mal
CRC1	0.858083	Bdy
CRC1	1.10506	Bdy
CRC1	1.31688	Bdy
CRC1	1.1593	Bdy
CRC1	1.16677	nMal
CRC1	1.36989	Mal
CRC1	0.638695	nMal
CRC1	1.13363	Bdy
CRC1	1.19191	Bdy
CRC1	1.21407	Bdy
CRC1	0.691775	nMal
CRC1	1.45066	Mal
CRC1	1.01538	Bdy
CRC1	1.33484	Bdy
CRC1	0.444271	nMal
CRC1	1.36608	nMal
CRC1	0.788442	nMal
CRC1	0.653596	nMal
CRC1	1.16008	Mal
CRC1	1.09718	nMal
CRC1	0.485666	nMal
CRC1	0.504839	nMal
CRC1	1.2994	Bdy
CRC1	1.07997	nMal
CRC1	0.738239	nMal
CRC1	1.21157	Mal
CRC1	1.01186	Bdy
CRC1	1.20459	Mal
CRC1	1.11157	nMal
CRC1	0.650335	nMal
CRC1	0.573639	nMal
CRC1	0.982511	nMal
CRC1	1.18626	nMal
CRC1	1.42632	nMal
CRC1	0.902466	nMal
CRC1	0.622253	nMal
CRC1	1.09613	nMal
CRC1	1.21772	Bdy
CRC1	0.930174	nMal
CRC1	0.825865	nMal
CRC1	1.21032	nMal
CRC1	0.952611	nMal
CRC1	1.34995	Mal
CRC1	1.5533	Mal
CRC1	1.06233	nMal
CRC1	1.06327	nMal
CRC1	1.0492	nMal
CRC1	0.12137	nMal
CRC1	0.481632	nMal
CRC1	1.25903	Mal
CRC1	1.16951	Bdy
CRC1	1.49564	Mal
CRC1	1.08617	Bdy
CRC1	1.17737	Bdy
CRC1	0.385433	nMal
CRC1	0.52077	nMal
CRC1	1.35458	Mal
CRC1	0.554357	nMal
CRC1	1.2011	Bdy
CRC1	1.49652	Mal
CRC1	1.41999	Mal
CRC1	1.38007	Bdy
CRC1	1.00515	nMal
CRC1	1.47777	Mal
CRC1	1.43298	Mal
CRC1	0.822901	nMal
CRC1	1.41486	Bdy
CRC1	0.890568	nMal
CRC1	1.1741	Bdy
CRC1	0.937624	nMal
CRC1	0.822261	nMal
CRC1	1.08135	nMal
CRC1	1.12335	nMal
CRC1	0.291188	nMal
CRC1	0.733809	nMal
CRC1	0.931473	nMal
CRC1	1.10086	nMal
CRC1	1.33516	Mal
CRC1	1.40106	Mal
CRC1	1.30515	Mal
CRC1	1.02552	nMal
CRC1	1.02264	nMal
CRC1	1.50837	Mal
CRC1	1.14372	Bdy
CRC1	0.652727	nMal
CRC1	1.27212	Mal
CRC1	1.29202	Bdy
CRC1	0.638598	nMal
CRC1	0.745453	nMal
CRC1	1.32817	Mal
CRC1	1.28835	nMal
CRC1	0.949582	nMal
CRC1	1.17327	Mal
CRC1	0.962685	nMal
CRC1	0.917556	nMal
CRC1	0	nMal
CRC1	1.11735	nMal
CRC1	0.782122	nMal
CRC1	0.716592	nMal
CRC1	0.564	nMal
CRC1	0.789337	nMal
CRC1	1.1736	Bdy
CRC1	0.724549	nMal
CRC1	1.38583	Mal
CRC1	0.715882	nMal
CRC1	1.21785	Bdy
CRC1	1.3204	Mal
CRC1	1.12484	nMal
CRC1	1.3675	Mal
CRC1	1.35893	Bdy
CRC1	0.667133	nMal
CRC1	0.397952	nMal
CRC1	1.32233	Mal
CRC1	1.31519	Bdy
CRC1	1.48634	Mal
CRC1	1.45898	Mal
CRC1	1.49406	Mal
CRC1	0.97429	nMal
CRC1	1.00322	nMal
CRC1	0.466796	nMal
CRC1	0.682104	nMal
CRC1	1.15762	Bdy
CRC1	1.10571	Bdy
CRC1	0.563824	nMal
CRC1	0.953112	Bdy
CRC1	1.1736	Bdy
CRC1	1.50417	Mal
CRC1	0.450717	nMal
CRC1	1.24442	Bdy
CRC1	1.01663	nMal
CRC1	1.39133	Mal
CRC1	1.10224	nMal
CRC1	1.39311	Mal
CRC1	1.33198	Bdy
CRC1	1.4816	Mal
CRC1	1.04099	Bdy
CRC1	1.04582	nMal
CRC1	1.26554	nMal
CRC1	0.770623	nMal
CRC1	1.2168	Mal
CRC1	1.31271	Mal
CRC1	1.15605	nMal
CRC1	0.793298	nMal
CRC1	1.22541	Bdy
CRC1	0.648019	nMal
CRC1	1.39051	Mal
CRC1	1.26816	Bdy
CRC1	1.10839	Bdy
CRC1	0.963387	nMal
CRC1	0.414862	nMal
CRC1	1.3535	Mal
CRC1	1.26237	Bdy
CRC1	0.648268	nMal
CRC1	1.0207	nMal
CRC1	0.465687	nMal
CRC1	1.11855	nMal
CRC1	0.454293	nMal
CRC1	0.799977	nMal
CRC1	0.976513	nMal
CRC1	0.7532	nMal
CRC1	1.21327	Bdy
CRC1	1.25863	nMal
CRC1	1.29941	Bdy
CRC1	0.393289	nMal
CRC1	0.654962	nMal
CRC1	0.8085	nMal
CRC1	1.28047	Mal
CRC1	1.22756	Mal
CRC1	1.53576	Mal
CRC1	0.608906	nMal
CRC1	0.960696	nMal
CRC1	1.25976	Mal
CRC1	1.28602	Mal
CRC1	0.450543	nMal
CRC1	0.818354	nMal
CRC1	1.31238	Mal
CRC1	1.34541	Bdy
CRC1	0.83253	nMal
CRC1	1.14419	nMal
CRC1	0.37063	nMal
CRC1	1.37772	Mal
CRC1	1.41468	Mal
CRC1	0.966878	nMal
CRC1	1.06305	Mal
CRC1	0.472592	nMal
CRC1	1.15227	Bdy
CRC1	1.38255	Mal
CRC1	1.15331	nMal
CRC1	1.57324	Mal
CRC1	1.46377	Mal
CRC1	0.700942	nMal
CRC1	1.1456	nMal
CRC1	0.878067	nMal
CRC1	1.23212	nMal
CRC1	1.09715	nMal
CRC1	1.16118	Bdy
CRC1	0.996181	nMal
CRC1	0.402432	nMal
CRC1	0.628875	nMal
CRC1	0.708903	nMal
CRC1	1.09975	Bdy
CRC1	0.534885	nMal
CRC1	0.510376	nMal
CRC1	1.12733	nMal
CRC1	1.29246	Mal
CRC1	1.40554	Mal
CRC1	1.3993	Mal
CRC1	0.904774	nMal
CRC1	0.94515	nMal
CRC1	1.17868	Bdy
CRC1	0.783765	nMal
CRC1	1.03595	Bdy
CRC1	0.840993	nMal
CRC1	1.12973	nMal
CRC1	1.1523	nMal
CRC1	1.13289	nMal
CRC1	1.57808	Mal
CRC1	1.50323	Mal
CRC1	1.12548	nMal
CRC1	0.192717	nMal
CRC1	1.2993	Bdy
CRC1	0.404557	nMal
CRC1	1.41526	Mal
CRC1	0.920927	nMal
CRC1	0.416258	nMal
CRC1	0.738202	nMal
CRC1	1.4051	Mal
CRC1	1.10564	Bdy
CRC1	1.08958	nMal
CRC1	1.2037	nMal
CRC1	0.883118	nMal
CRC1	1.21288	Mal
CRC1	1.46317	Mal
CRC1	1.62678	Mal
CRC1	0.908651	nMal
CRC1	1.62239	Mal
CRC1	0.465135	nMal
CRC1	1.40455	Mal
CRC1	0.530435	nMal
CRC1	0.46728	nMal
CRC1	1.52866	Mal
CRC1	1.06904	nMal
CRC1	1.31213	Mal
CRC1	0.916447	nMal
CRC1	0.873639	nMal
CRC1	1.08861	nMal
CRC1	0.917512	nMal
CRC1	1.04062	nMal
CRC1	0.925263	nMal
CRC1	0.743894	nMal
CRC1	0.343454	nMal
CRC1	1.07857	Bdy
CRC1	0.431485	nMal
CRC1	0.795327	nMal
CRC1	0.91026	nMal
CRC1	1.47729	Mal
CRC1	1.1267	nMal
CRC1	1.06075	Bdy
CRC1	1.33508	Mal
CRC1	0.79873	nMal
CRC1	1.08608	nMal
CRC1	1.15719	nMal
CRC1	1.42969	nMal
CRC1	1.08915	nMal
CRC1	1.49144	Mal
CRC1	0.57362	nMal
CRC1	0.414203	nMal
CRC1	0.804236	nMal
CRC1	1.30263	Mal
CRC1	0.880673	nMal
CRC1	1.05348	nMal
CRC1	0.950313	nMal
CRC1	1.20636	nMal
CRC1	0.962378	nMal
CRC1	1.22484	nMal
CRC1	0.155941	nMal
CRC1	0.997987	nMal
CRC1	0.992744	Bdy
CRC1	1.60313	Mal
CRC1	1.46467	Mal
CRC1	0.988417	nMal
CRC1	0.967892	nMal
CRC1	1.27594	Bdy
CRC1	0.578105	nMal
CRC1	1.42863	Mal
CRC1	0	nMal
CRC1	1.24674	Mal
CRC1	0.971361	nMal
CRC1	0.953961	nMal
CRC1	1.44072	Mal
CRC1	0.571362	nMal
CRC1	1.36972	Mal
CRC1	1.16243	nMal
CRC1	0.266123	nMal
CRC1	1.55168	Mal
CRC1	1.18022	Bdy
CRC1	1.3847	Mal
CRC1	0.35337	nMal
CRC1	1.12851	nMal
CRC1	1.61218	Mal
CRC1	1.15355	Bdy
CRC1	0.965574	nMal
CRC1	1.36675	Bdy
CRC1	0.811814	nMal
CRC1	0.95015	nMal
CRC1	1.26565	Bdy
CRC1	1.19366	Mal
CRC1	1.08014	nMal
CRC1	1.28448	nMal
CRC1	1.25443	Mal
CRC1	0.893684	nMal
CRC1	0.596389	nMal
CRC1	1.07506	Bdy
CRC1	1.01534	nMal
CRC1	1.01615	Bdy
CRC1	1.35058	Mal
CRC1	0.485572	nMal
CRC1	1.48077	Mal
CRC1	1.43723	Bdy
CRC1	1.11829	nMal
CRC1	0.417972	nMal
CRC1	0.951291	nMal
CRC1	1.41738	Mal
CRC1	1.08827	nMal
CRC1	1.33853	Mal
CRC1	0.892553	nMal
CRC1	1.26592	Mal
CRC1	0.801726	nMal
CRC1	1.3078	Mal
CRC1	0.324981	nMal
CRC1	0.682592	nMal
CRC1	0.679471	nMal
CRC1	1.10753	nMal
CRC1	1.20167	nMal
CRC1	1.07633	Bdy
CRC1	1.02846	nMal
CRC1	1.06034	nMal
CRC1	0.505522	nMal
CRC1	1.16421	Bdy
CRC1	1.46356	Mal
CRC1	1.21021	nMal
CRC1	1.41535	Mal
CRC1	0.690705	Bdy
CRC1	0.303854	nMal
CRC1	1.10109	nMal
CRC1	1.04229	nMal
CRC1	0.78731	nMal
CRC1	0.984482	Bdy
CRC1	1.22322	Bdy
CRC1	1.5578	Mal
CRC1	0.78853	nMal
CRC1	1.26732	nMal
CRC1	1.03764	nMal
CRC1	1.35675	Mal
CRC1	1.2425	Bdy
CRC1	1.3613	Mal
CRC1	0.455881	nMal
CRC1	0.939573	nMal
CRC1	1.10966	nMal
CRC1	0.97294	nMal
CRC1	1.58696	Mal
CRC1	1.20181	Bdy
CRC1	1.26778	Bdy
CRC1	0.999068	nMal
CRC1	1.13094	nMal
CRC1	0.749419	nMal
CRC1	1.36384	Mal
CRC1	0.942874	nMal
CRC1	1.4295	nMal
CRC1	1.4026	Mal
CRC1	1.24889	Bdy
CRC1	1.58439	Mal
CRC1	1.37655	Mal
CRC1	0.523468	nMal
CRC1	0.367513	nMal
CRC1	0.794199	nMal
CRC1	1.43275	Bdy
CRC1	1.27848	Bdy
CRC1	1.25783	Mal
CRC1	0.510395	nMal
CRC1	1.17832	nMal
CRC1	0.965395	nMal
CRC1	1.03282	Bdy
CRC1	1.221	nMal
CRC1	0.860057	Bdy
CRC1	1.15351	nMal
CRC1	0.43852	nMal
CRC1	0.426406	nMal
CRC1	1.28478	nMal
CRC1	1.10538	Bdy
CRC1	0.893517	nMal
CRC1	1.1423	Bdy
CRC1	1.30503	Mal
CRC1	0.514571	nMal
CRC1	0.741492	nMal
CRC1	1.48578	Mal
CRC1	1.1816	Mal
CRC1	0.506319	nMal
CRC1	0.652672	nMal
CRC1	1.06001	nMal
CRC1	0.953703	nMal
CRC1	0.658013	nMal
CRC1	1.35438	Mal
CRC1	0.279565	nMal
CRC1	1.3396	Mal
CRC1	0.857908	nMal
CRC1	0.922374	nMal
CRC1	1.08009	nMal
CRC1	1.38252	Mal
CRC1	0.831295	nMal
CRC1	0.719306	nMal
CRC1	1.32711	Mal
CRC1	1.44626	Mal
CRC1	0.827839	nMal
CRC1	1.10938	nMal
CRC1	1.46046	Mal
CRC1	0.966427	nMal
CRC1	1.4438	Mal
CRC1	1.21043	Bdy
CRC1	1.14455	Bdy
CRC1	0.78934	nMal
CRC1	1.39634	Mal
CRC1	1.11902	Bdy
CRC1	0.451443	nMal
CRC1	1.25755	Mal
CRC1	1.31537	Mal
CRC1	0.513868	nMal
CRC1	0.685279	nMal
CRC1	1.03462	nMal
CRC1	1.13023	nMal
CRC1	1.01567	Bdy
CRC1	1.21786	nMal
CRC1	0.690073	nMal
CRC1	1.14623	Bdy
CRC1	0.639911	nMal
CRC1	1.46836	Mal
CRC1	1.28043	Bdy
CRC1	1.29246	Mal
CRC1	1.07675	nMal
CRC1	1.28479	Mal
CRC1	0.797449	nMal
CRC1	1.39679	Mal
CRC1	1.42407	Mal
CRC1	0.788118	nMal
CRC1	0.615308	nMal
CRC1	0.94092	nMal
CRC1	1.3983	Bdy
CRC1	0.803916	nMal
CRC1	0.559601	nMal
CRC1	1.4827	Mal
CRC1	1.11481	Bdy
CRC1	0.450954	nMal
CRC1	0.778648	nMal
CRC1	1.05197	nMal
CRC1	1.19381	nMal
CRC1	0.23066	nMal
CRC1	1.30017	Bdy
CRC1	1.29431	nMal
CRC1	0.478583	nMal
CRC1	1.23948	Bdy
CRC1	1.08179	nMal
CRC1	0.485361	nMal
CRC1	0.464866	nMal
CRC1	0.57665	nMal
CRC1	0.5224	nMal
CRC1	1.40327	Mal
CRC1	0.584279	nMal
CRC1	0.905133	nMal
CRC1	1.29494	Bdy
CRC1	0.674139	nMal
CRC1	1.40797	Mal
CRC1	0.570566	nMal
CRC1	1.16101	Mal
CRC1	1.0564	Bdy
CRC1	0.980008	nMal
CRC1	1.24117	Bdy
CRC1	0.950717	nMal
CRC1	1.39014	Bdy
CRC1	0.536279	nMal
CRC1	0.802216	nMal
CRC1	1.35313	Mal
CRC1	1.49131	Mal
CRC1	1.14419	nMal
CRC1	0.163297	nMal
CRC1	0.981308	nMal
CRC1	1.15587	Mal
CRC1	0.434678	nMal
CRC1	1.15913	nMal
CRC1	0.79305	nMal
CRC1	0.544095	nMal
CRC1	0.902124	nMal
CRC1	1.33558	Mal
CRC1	1.0625	nMal
CRC1	0.83254	nMal
CRC1	0.728049	nMal
CRC1	1.31844	Mal
CRC1	0.978018	nMal
CRC1	0.709925	nMal
CRC1	1.06563	nMal
CRC1	1.02268	nMal
CRC1	1.18888	nMal
CRC1	1.12713	nMal
CRC1	1.10116	nMal
CRC1	1.49959	Mal
CRC1	0.396434	nMal
CRC1	1.55845	Mal
CRC1	0.888246	nMal
CRC1	0.355728	nMal
CRC1	0.594027	nMal
CRC1	0.897847	Bdy
CRC1	1.29474	Mal
CRC1	0.748444	nMal
CRC1	1.28653	Bdy
CRC1	1.46491	Mal
CRC1	1.105	nMal
CRC1	1.2232	Bdy
CRC1	1.28891	Bdy
CRC1	1.22139	nMal
CRC1	0.543716	nMal
CRC1	1.24146	Mal
CRC1	1.19708	Bdy
CRC1	0.350949	nMal
CRC1	1.0143	Bdy
CRC1	0.775201	nMal
CRC1	0.597686	nMal
CRC1	1.22318	Bdy
CRC1	1.09969	nMal
CRC1	0.736228	nMal
CRC1	0.937634	nMal
CRC1	1.37598	Mal
CRC1	1.21	Bdy
CRC1	0.550514	nMal
CRC1	0.861284	nMal
CRC1	1.08255	nMal
CRC1	0.826001	nMal
CRC1	1.52523	Mal
CRC1	0.722699	nMal
CRC1	1.43833	Mal
CRC1	0.681267	nMal
CRC1	1.39881	Mal
CRC1	1.01936	nMal
CRC1	1.29445	nMal
CRC1	1.04928	Bdy
CRC1	0.704073	nMal
CRC1	0.45829	nMal
CRC1	1.39637	Mal
CRC1	1.33949	Bdy
CRC1	0.984706	nMal
CRC1	0.301342	nMal
CRC1	1.26126	Bdy
CRC1	0.97765	Bdy
CRC1	1.18596	Bdy
CRC1	0.525707	nMal
CRC1	1.35944	Mal
CRC1	0.988582	nMal
CRC1	0.905349	nMal
CRC1	0.758445	nMal
CRC1	1.34897	Mal
CRC1	1.27243	Bdy
CRC1	1.1097	Bdy
CRC1	0.606732	nMal
CRC1	1.20162	Bdy
CRC1	1.40531	Mal
CRC1	1.0271	nMal
CRC1	0.67681	nMal
CRC1	1.23039	Mal
CRC1	0.67925	nMal
CRC1	1.37342	Mal
CRC1	0.520686	nMal
CRC1	1.4374	Bdy
CRC1	1.24921	Mal
CRC1	1.17037	nMal
CRC1	1.03593	nMal
CRC1	0.747677	nMal
CRC1	0.554928	nMal
CRC1	0.355495	nMal
CRC1	1.28639	Bdy
CRC1	0.685262	nMal
CRC1	0.752608	nMal
CRC1	1.1417	Bdy
CRC1	1.29925	Bdy
CRC1	1.30455	Mal
CRC1	1.45486	Bdy
CRC1	1.06592	nMal
CRC1	0.906442	nMal
CRC1	1.05292	nMal
CRC1	0.933604	nMal
CRC1	0.4433	nMal
CRC1	0.528463	nMal
CRC1	0.352392	nMal
CRC1	0.475068	nMal
CRC1	1.03174	nMal
CRC1	1.45277	Mal
CRC1	0.694983	nMal
CRC1	0.224198	nMal
CRC1	0.990994	nMal
CRC1	1.69147	Mal
CRC1	0.659919	nMal
CRC1	0.881453	nMal
CRC1	1.08678	Bdy
CRC1	1.16525	nMal
CRC1	0.902973	nMal
CRC1	1.34756	Mal
CRC1	0.386243	nMal
CRC1	1.244	nMal
CRC1	1.26501	Bdy
CRC1	1.31043	Bdy
CRC1	0.667903	nMal
CRC1	1.2056	nMal
CRC1	1.04141	nMal
CRC1	0.316259	nMal
CRC1	1.41877	Mal
CRC1	1.31879	Mal
CRC1	1.45054	Mal
CRC1	1.43975	Mal
CRC1	0.651825	nMal
CRC1	0.499653	nMal
CRC1	0.340138	nMal
CRC1	0.278558	nMal
CRC1	0.786666	nMal
CRC1	0.575951	nMal
CRC1	1.06991	Bdy
CRC1	1.28807	nMal
CRC1	1.5966	Mal
CRC1	1.0304	nMal
CRC1	0.959043	nMal
CRC1	1.34936	Mal
CRC1	1.07973	nMal
CRC1	1.16425	nMal
CRC1	0.992012	nMal
CRC1	1.17641	Bdy
CRC1	0.728578	nMal
CRC1	0.927312	nMal
CRC1	0.634861	nMal
CRC1	0.593148	nMal
CRC1	0.33704	nMal
CRC1	1.2921	nMal
CRC1	0.826891	nMal
CRC1	1.38887	Mal
CRC1	0.371125	nMal
CRC1	1.37601	Mal
CRC1	1.14815	Bdy
CRC1	1.00763	nMal
CRC1	1.21188	nMal
CRC1	1.25841	Bdy
CRC1	0.47299	nMal
CRC1	0.815612	nMal
CRC1	0.724588	nMal
CRC1	1.15984	Bdy
CRC1	0.742148	nMal
CRC1	1.30813	Bdy
CRC1	0.533513	nMal
CRC1	0.742397	nMal
CRC1	1.23227	Bdy
CRC1	1.27926	Mal
CRC1	0.618726	nMal
CRC1	0.502535	nMal
CRC1	0.775825	nMal
CRC1	1.0003	Bdy
CRC1	0.616218	nMal
CRC1	1.13204	nMal
CRC1	0.522146	nMal
CRC1	1.50331	Mal
CRC1	1.12968	nMal
CRC1	0.784681	nMal
CRC1	1.16813	Bdy
CRC1	0.824026	nMal
CRC1	1.55212	Mal
CRC1	1.08467	nMal
CRC1	1.23704	Bdy
CRC1	0.776904	nMal
CRC1	1.44216	Bdy
CRC1	0.718145	nMal
CRC1	0.576724	nMal
CRC1	0.822847	nMal
CRC1	0.540902	nMal
CRC1	1.03964	nMal
CRC1	0.959946	nMal
CRC1	0.985454	nMal
CRC1	1.27477	nMal
CRC1	0.51292	nMal
CRC1	0.963712	nMal
CRC1	1.42423	Mal
CRC1	1.07576	nMal
CRC1	1.2354	Mal
CRC1	0.6113	nMal
CRC1	0.670077	nMal
CRC1	1.23414	Bdy
CRC1	1.2584	nMal
CRC1	1.18584	Bdy
CRC1	1.31327	Mal
CRC1	0.743221	nMal
CRC1	1.32861	nMal
CRC1	0.695514	nMal
CRC1	1.18882	Bdy
CRC1	1.10808	nMal
CRC1	1.1935	Bdy
CRC1	0.985056	Bdy
CRC1	0.59682	nMal
CRC1	1.10783	nMal
CRC1	1.3104	nMal
CRC1	1.61496	Mal
CRC1	0.479826	nMal
CRC1	0.97605	nMal
CRC1	1.31801	Bdy
CRC1	0.197741	nMal
CRC1	0.58496	nMal
CRC1	1.09028	nMal
CRC1	1.37937	Mal
CRC1	0.731606	nMal
CRC1	0.421583	nMal
CRC1	1.13925	nMal
CRC1	0.882426	nMal
CRC1	1.19253	Bdy
CRC1	0.541163	nMal
CRC1	1.21856	Bdy
CRC1	1.32594	Bdy
CRC1	0.860777	nMal
CRC1	1.33012	Mal
CRC1	1.0885	nMal
CRC1	0.818554	nMal
CRC1	0.532691	nMal
CRC1	1.33428	Bdy
CRC1	1.46036	Mal
CRC1	0.762988	nMal
CRC1	0.188481	nMal
CRC1	0.212577	nMal
CRC1	1.34381	nMal
CRC1	0.742092	nMal
CRC1	0.907803	nMal
CRC1	0.870015	nMal
CRC1	1.18109	nMal
CRC1	0.455504	nMal
CRC1	0.91111	nMal
CRC1	1.45826	Mal
CRC1	1.12747	nMal
CRC1	1.5432	Mal
CRC1	1.06975	nMal
CRC1	1.1212	nMal
CRC1	0.56697	nMal
CRC1	0.480491	nMal
CRC1	0.347799	nMal
CRC1	0.600975	nMal
CRC1	1.2521	Bdy
CRC1	0.923205	nMal
CRC1	1.23014	Mal
CRC1	0.727074	nMal
CRC1	1.48792	Bdy
CRC1	0.821148	nMal
CRC1	1.13255	Bdy
CRC1	0.98896	nMal
CRC1	0.97888	nMal
CRC1	0.725374	nMal
CRC1	1.41193	nMal
CRC1	1.33263	Mal
CRC1	0.682743	Bdy
CRC1	0.859108	nMal
CRC1	0.693995	nMal
CRC1	1.39725	Mal
CRC1	1.42055	Mal
CRC1	1.32886	Mal
CRC1	0.468212	nMal
CRC1	0.705623	nMal
CRC1	0.255455	nMal
CRC1	1.38951	Bdy
CRC1	1.4901	Mal
CRC1	0.90635	nMal
CRC1	1.45019	Mal
CRC1	0.798263	nMal
CRC1	0.797541	nMal
CRC1	1.29231	Mal
CRC1	1.50815	Mal
CRC1	0.874089	nMal
CRC1	0.636187	nMal
CRC1	0.440728	nMal
CRC1	0.822534	nMal
CRC1	0.990376	nMal
CRC1	0.734453	nMal
CRC1	1.33881	Mal
CRC1	0.515986	nMal
CRC1	0.178171	nMal
CRC1	0.690282	nMal
CRC1	0.435916	nMal
CRC1	0.542471	nMal
CRC1	0.833099	nMal
CRC1	1.0117	nMal
CRC1	0.741519	nMal
CRC1	0.439317	nMal
CRC1	1.17948	Bdy
CRC1	0.794957	nMal
CRC1	1.40044	Bdy
CRC1	1.42974	Mal
CRC1	0.926667	nMal
CRC1	1.26677	Mal
CRC1	1.14968	nMal
CRC1	0.89463	nMal
CRC1	1.48383	Mal
CRC1	1.07643	Bdy
CRC1	1.37322	Mal
CRC1	1.60236	Mal
CRC1	0.499778	nMal
CRC1	1.06778	nMal
CRC1	1.37373	Bdy
CRC1	1.40978	Bdy
CRC1	0.638398	nMal
CRC1	0.983632	Bdy
CRC1	1.38354	Mal
CRC1	1.11597	nMal
CRC1	1.3025	Mal
CRC1	1.57727	Mal
CRC1	0.448588	nMal
CRC1	0.486401	nMal
CRC1	0.595097	nMal
CRC1	1.15688	nMal
CRC1	1.38126	Mal
CRC1	0.905487	nMal
CRC1	1.49247	Mal
CRC1	0.961178	nMal
CRC1	0.357301	nMal
CRC1	1.25237	Bdy
CRC1	1.06084	Bdy
CRC1	0.922075	nMal
CRC1	1.19354	nMal
CRC1	1.45341	Mal
CRC1	0.454598	nMal
CRC1	0.679802	nMal
CRC1	1.45076	Mal
CRC1	1.15155	nMal
CRC1	0.433739	nMal
CRC1	0.613018	nMal
CRC1	1.19889	nMal
CRC1	0.991815	Bdy
CRC1	0.559739	nMal
CRC1	0.734222	nMal
CRC1	0.830554	nMal
CRC1	1.24574	Mal
CRC1	0.328676	nMal
CRC1	1.28229	nMal
CRC1	1.22965	Mal
CRC1	0.737	nMal
CRC1	1.16446	nMal
CRC1	0.653508	nMal
CRC1	0.466716	nMal
CRC1	1.08825	Bdy
CRC1	0.979678	nMal
CRC1	1.44542	Bdy
CRC1	0.921679	nMal
CRC1	1.01118	nMal
CRC1	0.554507	nMal
CRC1	1.12531	nMal
CRC1	1.22201	Bdy
CRC1	0.898123	nMal
CRC1	1.25588	Bdy
CRC1	1.21541	Bdy
CRC1	1.04183	nMal
CRC1	1.06991	nMal
CRC1	0.983519	nMal
CRC1	1.06108	nMal
CRC1	1.4988	Mal
CRC1	1.04253	Bdy
CRC1	1.15776	Bdy
CRC1	0.315163	nMal
CRC1	1.32614	Mal
CRC1	0.959403	Bdy
CRC1	1.28732	Mal
CRC1	1.69466	Mal
CRC1	0.446563	nMal
CRC1	0.705239	nMal
CRC1	0.992217	Bdy
CRC1	0.373549	nMal
CRC1	1.0078	nMal
CRC1	0.979932	nMal
CRC1	0.4346	nMal
CRC1	0.561671	nMal
CRC1	1.01799	nMal
CRC1	0.680593	nMal
CRC1	1.29563	Mal
CRC1	0.541463	nMal
CRC1	1.13219	nMal
CRC1	0.3867	nMal
CRC1	0.468379	nMal
CRC1	0.452613	nMal
CRC1	0.470226	nMal
CRC1	0.497016	nMal
CRC1	1.10766	nMal
CRC1	1.25137	nMal
CRC1	1.07337	Bdy
CRC1	1.35335	nMal
CRC1	0.73922	nMal
CRC1	1.41969	Mal
CRC1	0.914499	nMal
CRC1	0.978088	nMal
CRC1	1.3933	Bdy
CRC1	0.62724	nMal
CRC1	0.806036	nMal
CRC1	0.839264	nMal
CRC1	1.19496	nMal
CRC1	0.920396	nMal
CRC1	1.10421	nMal
CRC1	0.780144	nMal
CRC1	1.21846	nMal
CRC1	1.33243	Mal
CRC1	1.17169	nMal
CRC1	0.947475	nMal
CRC1	0.715029	nMal
CRC1	1.32532	Mal
CRC1	0.899972	nMal
CRC1	1.58258	Mal
CRC1	0.560132	nMal
CRC1	0.943599	Bdy
CRC1	0.855266	nMal
CRC1	0.390463	nMal
CRC1	1.37311	Mal
CRC1	1.14891	Bdy
CRC1	1.47553	Mal
CRC1	1.53635	Mal
CRC1	0.228988	nMal
CRC1	1.21045	nMal
CRC1	1.40479	Mal
CRC1	1.25945	Bdy
CRC1	0.531272	nMal
CRC1	1.4367	Bdy
CRC1	0.818444	nMal
CRC1	0.982194	nMal
CRC1	0.575132	nMal
CRC1	0.849989	nMal
CRC1	1.10671	Bdy
CRC1	0.186519	nMal
CRC1	0.915855	nMal
CRC1	1.19163	nMal
CRC1	0.68478	nMal
CRC1	0.530758	nMal
CRC1	1.19824	Mal
CRC1	1.29538	Bdy
CRC1	1.56177	Mal
CRC1	1.22368	Mal
CRC1	0.685169	nMal
CRC1	0.124808	nMal
CRC1	1.47991	Mal
CRC1	0.31453	nMal
CRC1	1.06139	nMal
CRC1	0.497016	nMal
CRC1	1.29344	Mal
CRC1	0.853875	nMal
CRC1	1.16284	nMal
CRC1	1.18358	Bdy
CRC1	1.19292	Mal
CRC1	1.42593	Mal
CRC1	1.01014	nMal
CRC1	0.774318	nMal
CRC1	0.545657	nMal
CRC1	0.742075	nMal
CRC1	0.791529	nMal
CRC1	0.724396	nMal
CRC1	1.33243	nMal
CRC1	0.437326	nMal
CRC1	0.539964	nMal
CRC1	1.0613	nMal
CRC1	0.969099	nMal
CRC1	0.938323	nMal
CRC1	1.16314	nMal
CRC1	0.953566	nMal
CRC1	1.49495	Mal
CRC1	1.4928	Mal
CRC1	1.455	Mal
CRC1	0.886116	nMal
CRC1	0.491869	nMal
CRC1	1.33972	Mal
CRC1	1.20902	nMal
CRC1	1.42123	Bdy
CRC1	0.705048	nMal
CRC1	0.61031	nMal
CRC1	0.891882	nMal
CRC1	0.555835	nMal
CRC1	1.24046	Bdy
CRC1	0.86432	nMal
CRC1	0.911505	nMal
CRC1	1.34805	Mal
CRC1	0.989217	nMal
CRC1	0.740079	nMal
CRC1	1.0676	nMal
CRC1	1.5857	Mal
CRC1	1.46065	Mal
CRC1	1.53214	Mal
CRC1	1.61923	Mal
CRC1	1.01165	nMal
CRC1	1.26311	Bdy
CRC1	0.274518	nMal
CRC1	1.56319	Mal
CRC1	1.34091	Mal
CRC1	1.00484	nMal
CRC1	1.34772	Mal
CRC1	1.2924	Bdy
CRC1	1.36383	Mal
CRC1	0.955702	nMal
CRC1	0.840926	nMal
CRC1	1.08413	nMal
CRC1	1.07959	Bdy
CRC1	0.944314	nMal
CRC1	0.354024	nMal
CRC1	1.01884	nMal
CRC1	0.964003	Bdy
CRC1	0.144299	nMal
CRC1	0.537767	nMal
CRC1	1.41418	Mal
CRC1	1.01565	nMal
CRC1	1.44327	Mal
CRC1	0.642686	nMal
CRC1	1.0279	nMal
CRC1	0.5268	nMal
CRC1	0.633584	nMal
CRC1	1.18625	Bdy
CRC1	1.32106	Mal
CRC1	0.64886	nMal
CRC1	0.758245	nMal
CRC1	0.749403	nMal
CRC1	1.00949	nMal
CRC1	1.11125	Bdy
CRC1	0.849822	nMal
CRC1	0.736593	nMal
CRC1	1.34674	Bdy
CRC1	1.23633	Mal
CRC1	0.759081	nMal
CRC1	0.852005	nMal
CRC1	0.580166	nMal
CRC1	1.44222	Mal
CRC1	1.51334	Bdy
CRC1	0.698288	nMal
CRC1	1.34701	Mal
CRC1	1.3359	Mal
CRC1	0.609348	nMal
CRC1	0.488539	nMal
CRC1	0.31258	nMal
CRC1	0.93603	nMal
CRC1	0.688788	nMal
CRC1	0.569606	nMal
CRC1	0.60862	nMal
CRC1	1.38193	Mal
CRC1	1.12508	Bdy
CRC1	1.0367	nMal
CRC1	0.932948	nMal
CRC1	1.00912	nMal
CRC1	1.57791	Mal
CRC1	0.828962	nMal
CRC1	0.2292	nMal
CRC1	1.27142	Mal
CRC1	0.893434	nMal
CRC1	0.989636	nMal
CRC1	1.27581	Bdy
CRC1	0.716458	nMal
CRC1	0.844685	nMal
CRC1	1.25867	nMal
CRC1	1.2917	Bdy
CRC1	0.551246	nMal
CRC1	1.29422	nMal
CRC1	1.10821	nMal
CRC1	0.96893	nMal
CRC1	0.724718	nMal
CRC1	1.37719	Mal
CRC1	1.51492	Mal
CRC1	1.20534	Bdy
CRC1	1.00554	nMal
CRC1	0.560719	nMal
CRC1	0.670492	nMal
CRC1	1.10727	Bdy
CRC1	1.08732	Bdy
CRC1	1.44068	Mal
CRC1	0.59822	nMal
CRC1	0.202023	nMal
CRC1	1.43211	Mal
CRC1	0.28992	nMal
CRC1	0.694789	nMal
CRC1	1.61562	Mal
CRC1	1.0963	nMal
CRC1	0.697424	nMal
CRC1	1.2401	Mal
CRC1	1.6784	Mal
CRC1	1.15157	Mal
CRC1	0.964581	nMal
CRC1	1.0226	nMal
CRC1	1.06822	nMal
CRC1	1.21481	Bdy
CRC1	1.18438	nMal
CRC1	0.889291	nMal
CRC1	1.46753	Mal
CRC1	0.373511	nMal
CRC1	0.901308	nMal
CRC1	1.17411	nMal
CRC1	1.16911	Bdy
CRC1	1.33238	Mal
CRC1	1.08424	Bdy
CRC1	1.5268	Mal
CRC1	0.439587	nMal
CRC1	0.865027	nMal
CRC1	1.15269	nMal
CRC1	1.26297	Bdy
CRC1	0.663953	nMal
CRC1	0.550481	nMal
CRC1	0.905023	nMal
CRC1	0.595418	nMal
CRC1	1.42857	Mal
CRC1	0.873406	nMal
CRC1	1.07206	nMal
CRC1	1.50536	Mal
CRC1	0.497993	nMal
CRC1	0.939922	nMal
CRC1	1.44507	Mal
CRC1	0.773611	nMal
CRC1	1.3721	Mal
CRC1	1.28504	Mal
CRC1	0.965065	nMal
CRC1	1.19071	nMal
CRC1	1.46419	Mal
CRC1	1.19243	nMal
CRC1	1.29249	Mal
CRC1	1.04208	nMal
CRC1	0.752934	nMal
CRC1	0.983123	nMal
CRC1	0.928212	nMal
CRC1	1.45091	Mal
CRC1	1.46543	Mal
CRC1	0.864738	nMal
CRC1	0.636161	nMal
CRC1	1.1814	nMal
CRC1	1.55107	Mal
CRC1	0.280054	nMal
CRC1	1.31037	Bdy
CRC1	1.46624	Mal
CRC1	1.00397	nMal
CRC1	1.48574	Mal
CRC1	0.422907	nMal
CRC1	0.984486	Bdy
CRC1	1.25145	Bdy
CRC1	0.983487	nMal
CRC1	0.614717	nMal
CRC1	1.05086	nMal
CRC1	0.944226	nMal
CRC1	1.36909	Bdy
CRC1	0.30627	nMal
CRC1	0.861373	nMal
CRC1	0.752331	nMal
CRC1	1.5172	Mal
CRC1	1.36222	Mal
CRC1	1.48318	Mal
CRC1	0.96708	nMal
CRC1	0.615172	nMal
CRC1	0.856453	nMal
CRC1	0.719471	nMal
CRC1	0.716523	nMal
CRC1	0.631271	nMal
CRC1	1.09158	nMal
CRC1	1.00045	nMal
CRC1	0.81616	nMal
CRC1	1.50157	Mal
CRC1	1.15059	nMal
CRC1	1.35471	Bdy
CRC1	1.36657	nMal
CRC1	1.37084	Mal
CRC1	1.15429	nMal
CRC1	0.755877	nMal
CRC1	1.40402	Mal
CRC1	1.22025	Bdy
CRC1	0.993733	nMal
CRC1	0.863851	nMal
CRC1	1.12564	nMal
CRC1	0.961403	Bdy
CRC1	0.914428	nMal
CRC1	1.51849	Mal
CRC1	1.49181	Mal
CRC1	1.23506	Mal
CRC1	1.30524	Mal
CRC1	1.51513	Mal
CRC1	0.364957	nMal
CRC1	0.883541	nMal
CRC1	0.870865	nMal
CRC1	0.829576	nMal
CRC1	0.655671	nMal
CRC1	1.00733	nMal
CRC1	1.48517	Mal
CRC1	0.981292	nMal
CRC1	0.931497	nMal
CRC1	0.782735	nMal
CRC1	1.34456	Bdy
CRC1	0.532708	nMal
CRC1	1.42237	Mal
CRC1	0.777037	nMal
CRC1	1.3135	nMal
CRC1	0.70173	nMal
CRC1	1.04261	nMal
CRC1	0.60216	nMal
CRC1	0.988542	nMal
CRC1	0.968909	nMal
CRC1	0.777757	nMal
CRC1	1.08279	Bdy
CRC1	0.960812	Bdy
CRC1	1.39763	Mal
CRC1	0.892717	nMal
CRC1	1.29917	Bdy
CRC1	0.360099	nMal
CRC1	0.734796	nMal
CRC1	1.29188	Mal
CRC1	0.654065	nMal
CRC1	0.896888	nMal
CRC1	0.504456	nMal
CRC1	0.903853	nMal
CRC1	1.03732	nMal
CRC1	1.10748	nMal
CRC1	0.979611	nMal
CRC1	0.996023	nMal
CRC1	0.721206	nMal
CRC1	1.17845	nMal
CRC1	0.584581	nMal
CRC1	1.40573	Mal
CRC1	1.49607	Mal
CRC1	0.470219	nMal
CRC1	1.12166	nMal
CRC1	0.617509	nMal
CRC1	0.81959	nMal
CRC1	1.01518	nMal
CRC1	1.28887	Mal
CRC1	0.992083	Bdy
CRC1	0.720674	nMal
CRC1	1.40155	Mal
CRC1	1.25843	Mal
CRC1	0.94361	nMal
CRC1	0.579023	nMal
CRC1	0.88001	nMal
CRC1	0.886156	nMal
CRC1	1.27681	nMal
CRC1	1.11643	nMal
CRC1	1.53182	Bdy
CRC1	1.32348	Bdy
CRC1	0.629354	nMal
CRC1	1.26541	Mal
CRC1	1.35935	nMal
CRC1	1.10632	nMal
CRC1	1.46601	Mal
CRC1	1.17699	Bdy
CRC1	0.800819	nMal
CRC1	1.2747	Bdy
CRC1	0.721325	nMal
CRC1	1.59223	Mal
CRC1	0.818078	nMal
CRC1	0.841042	nMal
CRC1	1.23491	nMal
CRC1	1.2076	Bdy
CRC1	1.55832	Mal
CRC1	0.760562	nMal
CRC1	0.744256	nMal
CRC1	1.45144	Bdy
CRC1	1.25246	nMal
CRC1	1.49581	Mal
CRC1	1.23116	Bdy
CRC1	0.802098	nMal
CRC1	1.21402	nMal
CRC1	1.03431	nMal
CRC1	0.58249	nMal
CRC1	0.944657	nMal
CRC1	1.37845	Mal
CRC1	0.906459	nMal
CRC1	0.859701	nMal
CRC1	1.07671	nMal
CRC1	0.695264	nMal
CRC1	1.58686	Mal
CRC1	0.483414	nMal
CRC1	1.09855	Bdy
CRC1	1.59079	Mal
CRC1	1.53046	Mal
CRC1	0.968312	nMal
CRC1	1.05084	Bdy
CRC1	0.881091	nMal
CRC1	1.42431	Mal
CRC1	1.42883	Mal
CRC1	0.650551	nMal
CRC1	1.46375	Mal
CRC1	1.27571	Bdy
CRC1	1.03743	nMal
CRC1	1.0479	nMal
CRC1	0.767805	nMal
CRC1	1.35973	Mal
CRC1	0.868907	nMal
CRC1	0.617424	nMal
CRC1	0.542224	nMal
CRC1	1.17296	nMal
CRC1	1.28397	Mal
CRC1	1.14943	Mal
CRC1	1.21608	Bdy
CRC1	1.00689	nMal
CRC1	0.434784	nMal
CRC1	1.25704	nMal
CRC1	0.882375	nMal
CRC1	0.905335	nMal
CRC1	0.783706	nMal
CRC1	1.15436	Bdy
CRC1	1.42102	Mal
CRC1	0.866983	nMal
CRC1	0.919731	nMal
CRC1	1.00129	nMal
CRC1	1.21785	nMal
CRC1	0.908674	nMal
CRC1	1.4149	Mal
CRC1	1.01682	nMal
CRC1	1.29739	Mal
CRC1	0.41975	nMal
CRC1	1.13826	nMal
CRC1	1.21077	Bdy
CRC1	0.818419	nMal
CRC1	1.49963	Mal
CRC1	1.30849	Mal
CRC1	1.01573	nMal
CRC1	1.02641	nMal
CRC1	0.245283	nMal
CRC1	1.36957	Mal
CRC1	1.00396	nMal
CRC1	0.500032	nMal
CRC1	0.886733	Bdy
CRC1	0.531488	nMal
CRC1	0.731952	nMal
CRC1	1.2235	nMal
CRC1	1.52796	Mal
CRC1	0.905701	nMal
CRC1	1.45952	Mal
CRC1	0.685759	nMal
CRC1	1.19222	Bdy
CRC1	1.38218	Bdy
CRC1	1.37415	Mal
CRC1	1.20384	Bdy
CRC1	0.840806	nMal
CRC1	0.683919	nMal
CRC1	1.118	nMal
CRC1	0.623795	nMal
CRC1	1.02772	nMal
CRC1	1.24079	Mal
CRC1	0.85079	nMal
CRC1	0.938549	nMal
CRC1	0.438239	nMal
CRC1	0.197239	nMal
CRC1	0.720164	nMal
CRC1	0.976725	nMal
CRC1	1.31306	Mal
CRC1	0.945658	nMal
CRC1	0.580048	nMal
CRC1	0.433391	nMal
CRC1	1.01651	nMal
CRC1	1.23138	Mal
CRC1	1.35727	Bdy
CRC1	1.52201	Mal
CRC1	1.2565	Mal
CRC1	0.808583	nMal
CRC1	0.608301	nMal
CRC1	1.12088	Bdy
CRC1	0.90932	nMal
CRC1	1.47107	Mal
CRC1	1.36237	Mal
CRC1	1.28867	Bdy
CRC1	1.30741	Bdy
CRC1	0.418782	nMal
CRC1	0.843887	nMal
CRC1	1.19066	Bdy
CRC1	0.428664	nMal
CRC1	0.918351	nMal
CRC1	1.44002	Mal
CRC1	0.873166	Bdy
CRC1	0.854237	nMal
CRC1	1.49497	Mal
CRC1	0.92592	nMal
CRC1	0.749412	nMal
CRC1	1.18128	Bdy
CRC1	1.03992	nMal
CRC1	1.19089	nMal
CRC1	0.903794	nMal
CRC1	0.657334	nMal
CRC1	1.50742	Mal
CRC1	0.720911	nMal
CRC1	0.592372	nMal
CRC1	0.463963	nMal
CRC1	1.09616	Bdy
CRC1	0.374158	nMal
CRC1	0.857632	nMal
CRC1	0.78267	nMal
CRC1	0.182331	nMal
CRC1	0.960294	Bdy
CRC1	1.23547	nMal
CRC1	0.859576	nMal
CRC1	0.379583	nMal
CRC1	1.54696	Mal
CRC1	0.409277	nMal
CRC1	0.732097	nMal
CRC1	1.59249	Mal
CRC1	0.625043	nMal
CRC1	1.33303	Bdy
CRC1	1.53759	Mal
CRC1	0.717219	nMal
CRC1	1.14318	nMal
CRC1	0.791921	nMal
CRC1	1.34884	Mal
CRC1	1.01995	nMal
CRC1	1.16149	nMal
CRC1	1.19344	nMal
CRC1	1.25962	Mal
CRC1	0.360581	nMal
CRC1	0.772274	nMal
CRC1	0.334094	nMal
CRC1	1.25022	nMal
CRC1	0.813831	nMal
CRC1	0.600084	nMal
CRC1	0.826295	nMal
CRC1	0.823432	nMal
CRC1	0.824418	nMal
CRC1	1.26093	Bdy
CRC1	1.41127	Mal
CRC1	1.3383	Mal
CRC1	0.848483	nMal
CRC1	0.946801	nMal
CRC1	0.828215	nMal
CRC1	0.676567	nMal
CRC1	1.49593	Mal
CRC1	0.863534	nMal
CRC1	0.708364	nMal
CRC1	0.797086	nMal
CRC1	1.14904	Bdy
CRC1	0.623019	nMal
CRC1	0.917327	nMal
CRC1	1.00212	nMal
CRC1	1.5341	Mal
CRC1	0.951822	Bdy
CRC1	0.544723	nMal
CRC1	1.3701	Mal
CRC1	1.01332	nMal
CRC1	1.01732	nMal
CRC1	0.508175	nMal
CRC1	0.665066	nMal
CRC1	1.20197	nMal
CRC1	1.283	Mal
CRC1	1.11035	Bdy
CRC1	1.3183	Mal
CRC1	1.09844	Bdy
CRC1	1.42264	Mal
CRC1	0.862337	nMal
CRC1	0.922285	nMal
CRC1	1.15257	nMal
CRC1	1.14861	Bdy
CRC1	1.04054	nMal
CRC1	0.97943	nMal
CRC1	1.25026	nMal
CRC1	0.543789	nMal
CRC1	1.07893	nMal
CRC1	1.0476	nMal
CRC1	1.49944	Mal
CRC1	0.663292	nMal
CRC1	1.09228	nMal
CRC1	0.994694	Bdy
CRC1	1.28903	Mal
CRC1	0.544051	nMal
CRC1	1.45507	nMal
CRC1	1.0732	Bdy
CRC1	1.19149	Bdy
CRC1	0.96299	nMal
CRC1	1.09969	nMal
CRC1	1.12039	nMal
CRC1	1.6149	Mal
CRC1	0.684232	nMal
CRC1	0.667597	nMal
CRC1	1.40524	Mal
CRC1	0.933727	nMal
CRC1	1.36025	Mal
CRC1	0.663289	nMal
CRC1	0.676646	nMal
CRC1	0.231047	nMal
CRC1	1.20107	nMal
CRC1	0.852753	nMal
CRC1	1.55692	Mal
CRC1	1.18398	nMal
CRC1	0.339854	nMal
CRC1	0.762489	nMal
CRC1	1.20307	nMal
CRC1	1.23811	nMal
CRC1	0.565886	nMal
CRC1	1.41894	Mal
CRC1	1.02713	nMal
CRC1	1.59471	Mal
CRC1	0.964375	Bdy
CRC1	1.2715	Bdy
CRC1	0.94808	nMal
CRC1	1.17704	Mal
CRC1	1.33473	nMal
CRC1	1.51292	Mal
CRC1	1.1498	nMal
CRC1	1.4673	Mal
CRC1	1.12012	nMal
CRC1	1.13392	nMal
CRC1	0.543504	nMal
CRC1	0.953752	nMal
CRC1	1.14534	nMal
CRC1	0.809789	Bdy
CRC1	1.40051	Mal
CRC1	0.726216	nMal
CRC1	1.26042	nMal
CRC1	1.29825	Bdy
CRC1	1.05798	nMal
CRC1	0.36402	nMal
CRC1	0.765456	nMal
CRC1	1.24682	nMal
CRC1	1.14089	nMal
CRC1	1.44818	nMal
CRC1	0.55055	nMal
CRC1	0.819072	nMal
CRC1	1.13967	nMal
CRC1	0	nMal
CRC1	1.20938	Bdy
CRC1	1.58472	Mal
CRC1	0.542206	nMal
CRC1	0.860117	nMal
CRC1	0.654673	nMal
CRC1	1.43488	Mal
CRC1	1.06523	nMal
CRC1	1.15117	nMal
CRC1	1.28162	Mal
CRC1	1.36551	Mal
CRC1	1.46947	Mal
CRC1	1.22273	nMal
CRC1	1.22065	Bdy
CRC1	1.52902	Mal
CRC1	0.624571	nMal
CRC1	1.3649	Mal
CRC1	0.727535	nMal
CRC1	1.54136	Mal
CRC1	0.709236	nMal
CRC1	1.07167	nMal
CRC1	1.35645	Bdy
CRC1	0.936897	nMal
CRC1	1.32164	Mal
CRC1	0.819165	nMal
CRC1	0.491778	nMal
CRC1	0.88938	nMal
CRC1	0.592613	nMal
CRC1	0.725034	nMal
CRC1	0.739063	nMal
CRC1	1.14512	Bdy
CRC1	1.64306	Mal
CRC1	1.2507	nMal
CRC1	1.23446	nMal
CRC1	0.645187	nMal
CRC1	0.597947	nMal
CRC1	0.772515	nMal
CRC1	0.797511	nMal
CRC1	1.29438	Bdy
CRC1	1.13713	nMal
CRC1	1.11479	nMal
CRC1	0.823342	Bdy
CRC1	1.42479	Mal
CRC1	1.38568	Mal
CRC1	0.7947	nMal
CRC1	1.37622	Mal
CRC1	0.254597	nMal
CRC1	0.876042	nMal
CRC1	1.33234	Bdy
CRC1	1.22471	nMal
CRC1	0.502743	nMal
CRC1	0.651964	nMal
CRC1	0.58566	nMal
CRC1	1.45455	Mal
CRC1	0.81177	nMal
CRC1	0.366763	nMal
CRC1	1.20643	nMal
CRC1	1.19453	Bdy
CRC1	1.52836	Mal
CRC1	1.21942	Bdy
CRC1	1.10402	nMal
CRC1	1.19883	Bdy
CRC1	0.699581	nMal
CRC1	1.42966	Mal
CRC1	0.265146	nMal
CRC1	0.672766	nMal
CRC1	0.923902	nMal
CRC1	1.2304	nMal
CRC1	0.92891	nMal
CRC1	1.24196	nMal
CRC1	1.19397	nMal
CRC1	0.576469	nMal
CRC1	0.860325	nMal
CRC1	0.947902	nMal
CRC1	0.656744	nMal
CRC1	1.13285	nMal
CRC1	1.03131	nMal
CRC1	0.589359	nMal
CRC1	1.31643	Bdy
CRC1	0.140103	nMal
CRC1	0.918079	nMal
CRC1	1.41856	Mal
CRC1	0.590152	nMal
CRC1	0.847844	nMal
CRC1	0.444442	nMal
CRC1	0.485771	nMal
CRC1	1.4915	Mal
CRC1	1.26717	nMal
CRC1	0.825452	nMal
CRC1	0.832636	nMal
CRC1	1.2725	nMal
CRC1	1.57493	Mal
CRC1	0.840723	nMal
CRC1	1.51912	Mal
CRC1	1.46859	Mal
CRC1	0.52769	nMal
CRC1	0.822118	nMal
CRC1	0.765271	nMal
CRC1	1.31444	Mal
CRC1	1.12099	nMal
CRC1	1.39073	Mal
CRC1	0.279587	nMal
CRC1	0.49599	nMal
CRC1	1.11231	nMal
CRC1	1.04907	nMal
CRC1	0.847592	Bdy
CRC1	1.0244	Bdy
CRC1	0.896962	nMal
CRC1	0.649254	nMal
CRC1	1.05561	nMal
CRC1	1.41733	Mal
CRC1	0.904257	nMal
CRC1	1.00384	nMal
CRC1	0.63011	nMal
CRC1	1.34751	Bdy
CRC1	1.27716	Mal
CRC1	1.39578	Bdy
CRC1	0.432808	nMal
CRC1	0.845874	Bdy
CRC1	0.739302	nMal
CRC1	0.561904	nMal
CRC1	1.37484	Bdy
CRC1	1.02837	nMal
CRC1	0.967373	nMal
CRC1	1.40993	Bdy
CRC1	1.1797	Mal
CRC1	1.50683	Mal
CRC1	0.551049	nMal
CRC1	1.38223	Mal
CRC1	1.36024	Bdy
CRC1	1.27806	Mal
CRC1	1.19545	Bdy
CRC1	1.41605	Mal
CRC1	1.19456	nMal
CRC1	0.39638	nMal
CRC1	1.25605	nMal
CRC1	1.17595	nMal
CRC1	0.56029	nMal
CRC1	0.907511	nMal
CRC1	0.685759	nMal
CRC1	1.24444	Bdy
CRC1	1.25556	Bdy
CRC1	0.736254	nMal
CRC1	1.0848	nMal
CRC1	1.23273	nMal
CRC1	1.23371	Mal
CRC1	1.02877	nMal
CRC1	0.225603	nMal
CRC1	0.868233	nMal
CRC1	1.69952	Mal
CRC1	0.978487	nMal
CRC1	1.16111	Bdy
CRC1	1.00029	nMal
CRC1	0.909454	nMal
CRC1	1.36178	Mal
CRC1	1.22332	Mal
CRC1	0.183145	nMal
CRC1	0.933538	nMal
CRC1	1.06924	nMal
CRC1	1.35253	Mal
CRC1	1.39874	Mal
CRC1	0.466186	nMal
CRC1	1.053	Bdy
CRC1	1.16903	nMal
CRC1	0.892291	Bdy
CRC1	1.16767	Bdy
CRC1	0.868053	nMal
CRC1	0.438169	nMal
CRC1	0.875151	nMal
CRC1	0.38199	nMal
CRC1	1.42167	nMal
CRC1	0.710686	nMal
CRC1	0.877379	nMal
CRC1	1.32797	Mal
CRC1	1.1959	Mal
CRC1	1.20128	Bdy
CRC1	0.694502	nMal
CRC1	0.963098	nMal
CRC1	1.03739	nMal
CRC1	0.805572	nMal
CRC1	0.881794	nMal
CRC1	1.45766	Mal
CRC1	0.456619	nMal
CRC1	0.692976	nMal
CRC1	0.90703	nMal
CRC1	0.624843	nMal
CRC1	1.22575	Mal
CRC1	1.43792	Mal
CRC1	1.12293	Bdy
CRC1	1.22561	Mal
CRC1	1.10148	nMal
CRC1	1.60499	Mal
CRC1	1.24181	Bdy
CRC1	0.428244	nMal
CRC1	1.22704	Mal
CRC1	0.714711	nMal
CRC1	0.672973	nMal
CRC1	1.15457	nMal
CRC1	1.22472	nMal
CRC1	0.57669	nMal
CRC1	0.433131	nMal
CRC1	0.829646	nMal
CRC1	1.21588	nMal
CRC1	0.939581	nMal
CRC1	1.37066	Mal
CRC1	0.819169	nMal
CRC1	0.438995	nMal
CRC1	1.12231	nMal
CRC1	1.07486	nMal
CRC1	1.03593	nMal
CRC1	0.993356	nMal
CRC1	0.255717	nMal
CRC1	0.617624	nMal
CRC1	1.3018	Bdy
CRC1	0.781748	nMal
CRC1	1.02666	nMal
CRC1	1.14871	nMal
CRC1	1.07419	nMal
CRC1	0.442092	nMal
CRC1	1.0358	nMal
CRC1	0.696848	nMal
CRC1	0.956369	Bdy
CRC1	1.12983	Bdy
CRC1	0.373204	nMal
CRC1	0.658932	nMal
CRC1	0.867789	nMal
CRC1	1.10874	nMal
CRC1	0.47954	nMal
CRC1	0.645098	nMal
CRC1	0.814995	nMal
CRC1	0.848615	nMal
CRC1	1.43742	Mal
CRC1	0.975312	nMal
CRC1	1.44896	Mal
CRC1	1.06969	Bdy
CRC1	1.1993	Bdy
CRC1	0.405438	nMal
CRC1	1.35669	Bdy
CRC1	1.32222	Mal
CRC1	1.20802	Mal
CRC1	0.761605	nMal
CRC1	0.578738	nMal
CRC1	1.16757	Bdy
CRC1	1.23635	Bdy
CRC1	1.09057	nMal
CRC1	0.702665	nMal
CRC1	0.406361	nMal
CRC1	1.21589	nMal
CRC1	1.34683	Mal
[truncated: 43,020 more rows]

## Sheet: Fig3a
Value	Class	CellTypes	Method
0.750741	Accuracy	T	Cottrazm
0.615105	Specificity	T	Cottrazm
0.778107	F1	T	Cottrazm
0.932222	Accuracy	Myeloid	Cottrazm
0.99121	Specificity	Myeloid	Cottrazm
0.867679	F1	Myeloid	Cottrazm
0.807778	Accuracy	B/Plasma	Cottrazm
0.994539	Specificity	B/Plasma	Cottrazm
0.676232	F1	B/Plasma	Cottrazm
0.757407	Accuracy	Fibroblast	Cottrazm
0.998255	Specificity	Fibroblast	Cottrazm
0.733415	F1	Fibroblast	Cottrazm
0.813333	Accuracy	Endothelial	Cottrazm
0.966292	Specificity	Endothelial	Cottrazm
0.764925	F1	Endothelial	Cottrazm
0.981481	Accuracy	Tumor	Cottrazm
0.972337	Specificity	Tumor	Cottrazm
0.975562	F1	Tumor	Cottrazm
0.822222	Accuracy	Epithelial	Cottrazm
0.81329	Specificity	Epithelial	Cottrazm
0.66759	F1	Epithelial	Cottrazm
0.631481	Accuracy	T	SpatialDWLS
0.989107	Specificity	T	SpatialDWLS
0.40809	F1	T	SpatialDWLS
0.967407	Accuracy	Myeloid	SpatialDWLS
0.992244	Specificity	Myeloid	SpatialDWLS
0.940299	F1	Myeloid	SpatialDWLS
0.827407	Accuracy	B/Plasma	SpatialDWLS
0.995752	Specificity	B/Plasma	SpatialDWLS
0.717918	F1	B/Plasma	SpatialDWLS
0.957037	Accuracy	Fibroblast	SpatialDWLS
1	Specificity	Fibroblast	SpatialDWLS
0.96123	F1	Fibroblast	SpatialDWLS
0.865556	Accuracy	Endothelial	SpatialDWLS
0.999298	Specificity	Endothelial	SpatialDWLS
0.834322	F1	Endothelial	SpatialDWLS
0.96037	Accuracy	Tumor	SpatialDWLS
0.937022	Specificity	Tumor	SpatialDWLS
0.949265	F1	Tumor	SpatialDWLS
0.831111	Accuracy	Epithelial	SpatialDWLS
0.986898	Specificity	Epithelial	SpatialDWLS
0.371901	F1	Epithelial	SpatialDWLS
0.807778	Accuracy	B/Plasma	RCTD
0.99818	Specificity	B/Plasma	RCTD
0.67379	F1	B/Plasma	RCTD
0.911852	Accuracy	Endothelial	RCTD
0.992275	Specificity	Endothelial	RCTD
0.898116	F1	Endothelial	RCTD
0.81037	Accuracy	Epithelial	RCTD
0.976603	Specificity	Epithelial	RCTD
0.282913	F1	Epithelial	RCTD
0.96963	Accuracy	Fibroblast	RCTD
1	Specificity	Fibroblast	RCTD
0.972902	F1	Fibroblast	RCTD
0.965926	Accuracy	Myeloid	RCTD
0.983971	Specificity	Myeloid	RCTD
0.938748	F1	Myeloid	RCTD
0.73037	Accuracy	T	RCTD
0.986928	Specificity	T	RCTD
0.627431	F1	T	RCTD
0.908889	Accuracy	Tumor	RCTD
0.855209	Specificity	Tumor	RCTD
0.890569	F1	Tumor	RCTD
0.807037	Accuracy	B/Plasma	CIBERSORTx
0.764563	Specificity	B/Plasma	CIBERSORTx
0.779144	F1	B/Plasma	CIBERSORTx
0.615185	Accuracy	Endothelial	CIBERSORTx
0.275983	Specificity	Endothelial	CIBERSORTx
0.709371	F1	Endothelial	CIBERSORTx
0.408148	Accuracy	Epithelial	CIBERSORTx
0.295742	Specificity	Epithelial	CIBERSORTx
0.37037	F1	Epithelial	CIBERSORTx
0.778148	Accuracy	Fibroblast	CIBERSORTx
0.478185	Specificity	Fibroblast	CIBERSORTx
0.838327	F1	Fibroblast	CIBERSORTx
0.552222	Accuracy	Myeloid	CIBERSORTx
0.375388	Specificity	Myeloid	CIBERSORTx
0.558598	F1	Myeloid	CIBERSORTx
0.63	Accuracy	T	CIBERSORTx
0.353667	Specificity	T	CIBERSORTx
0.708491	F1	T	CIBERSORTx
0.694074	Accuracy	Tumor	CIBERSORTx
0.513832	Specificity	Tumor	CIBERSORTx
0.707921	F1	Tumor	CIBERSORTx
0.49	Accuracy	T	STRIDE
0	Specificity	T	STRIDE
0.657718	F1	T	STRIDE
0.283704	Accuracy	Myeloid	STRIDE
0	Specificity	Myeloid	STRIDE
0.442008	F1	Myeloid	STRIDE
0.38963	Accuracy	B/Plasma	STRIDE
0	Specificity	B/Plasma	STRIDE
0.560768	F1	B/Plasma	STRIDE
0.577037	Accuracy	Fibroblast	STRIDE
0.0034904	Specificity	Fibroblast	STRIDE
0.731294	F1	Fibroblast	STRIDE
0.472593	Accuracy	Endothelial	STRIDE
0	Specificity	Endothelial	STRIDE
0.641851	F1	Endothelial	STRIDE
0.370741	Accuracy	Tumor	STRIDE
0	Specificity	Tumor	STRIDE
0.540935	F1	Tumor	STRIDE
0.208519	Accuracy	Epithelial	STRIDE
0	Specificity	Epithelial	STRIDE
0.345081	F1	Epithelial	STRIDE
0.38963	Accuracy	B/Plasma	Spotlight
0	Specificity	B/Plasma	Spotlight
0.560768	F1	B/Plasma	Spotlight
0.527407	Accuracy	Endothelial	Spotlight
1	Specificity	Endothelial	Spotlight
	F1	Endothelial	Spotlight
0.791481	Accuracy	Epithelial	Spotlight
1	Specificity	Epithelial	Spotlight
	F1	Epithelial	Spotlight
0.575556	Accuracy	Fibroblast	Spotlight
0	Specificity	Fibroblast	Spotlight
0.730606	F1	Fibroblast	Spotlight
0.283704	Accuracy	Myeloid	Spotlight
0	Specificity	Myeloid	Spotlight
0.442008	F1	Myeloid	Spotlight
0.49	Accuracy	T	Spotlight
0	Specificity	T	Spotlight
0.657718	F1	T	Spotlight
0.370741	Accuracy	Tumor	Spotlight
0	Specificity	Tumor	Spotlight
0.540935	F1	Tumor	Spotlight
0.492222	Accuracy	Myeloid	MuSiC
0.657704	Specificity	Myeloid	MuSiC
0.0767677	F1	Myeloid	MuSiC
0.497037	Accuracy	T	MuSiC
0.269426	Specificity	T	MuSiC
0.588485	F1	T	MuSiC
0.414444	Accuracy	B/Plasma	MuSiC
0.0697816	Specificity	B/Plasma	MuSiC
0.559487	F1	B/Plasma	MuSiC
0.322593	Accuracy	Fibroblast	MuSiC
0.705061	Specificity	Fibroblast	MuSiC
0.0644501	F1	Fibroblast	MuSiC
0.436667	Accuracy	Endothelial	MuSiC
0.814607	Specificity	Endothelial	MuSiC
0.0243746	F1	Endothelial	MuSiC
0.225926	Accuracy	Epithelial	MuSiC
0.0219934	Specificity	Epithelial	MuSiC
0.350124	F1	Epithelial	MuSiC
0.44963	Accuracy	Tumor	MuSiC
0.125368	Specificity	Tumor	MuSiC
0.573968	F1	Tumor	MuSiC
0.516296	Accuracy	T	Cell2location
0.0515614	Specificity	T	Cell2location
0.669534	F1	T	Cell2location
0.53037	Accuracy	Myeloid	Cell2location
0.344881	Specificity	Myeloid	Cell2location
0.546819	F1	Myeloid	Cell2location
0.754815	Accuracy	B/Plasma	Cell2location
0.600121	Specificity	B/Plasma	Cell2location
0.760145	F1	B/Plasma	Cell2location
0.916667	Accuracy	Fibroblast	Cell2location
0.803665	Specificity	Fibroblast	Cell2location
0.932493	F1	Fibroblast	Cell2location
0.705185	Accuracy	Endothelial	Cell2location
0.441011	Specificity	Endothelial	Cell2location
0.762246	F1	Endothelial	Cell2location
0.821111	Accuracy	Tumor	Cell2location
0.715715	Specificity	Tumor	Cell2location
0.805634	F1	Tumor	Cell2location
0.533333	Accuracy	Epithelial	Cell2location
0.411792	Specificity	Epithelial	Cell2location
0.470588	F1	Epithelial	Cell2location
0.691111	Accuracy	T	Stereoscope
0.517792	Specificity	T	Stereoscope
0.734395	F1	T	Stereoscope
0.676667	Accuracy	Myeloid	Stereoscope
0.549121	Specificity	Myeloid	Stereoscope
0.636704	F1	Myeloid	Stereoscope
0.784444	Accuracy	B/Plasma	Stereoscope
0.799757	Specificity	B/Plasma	Stereoscope
0.733272	F1	B/Plasma	Stereoscope
0.956296	Accuracy	Fibroblast	Stereoscope
0.900524	Specificity	Fibroblast	Stereoscope
0.963331	F1	Fibroblast	Stereoscope
0.878519	Accuracy	Endothelial	Stereoscope
0.869382	Specificity	Endothelial	Stereoscope
0.873652	F1	Endothelial	Stereoscope
0.734815	Accuracy	Tumor	Stereoscope
0.586227	Specificity	Tumor	Stereoscope
0.734027	F1	Tumor	Stereoscope
0.593333	Accuracy	Epithelial	Stereoscope
0.506317	Specificity	Epithelial	Stereoscope
0.486436	F1	Epithelial	Stereoscope

## Sheet: Fig3b
estimate.rho	CellTypes	Method
0.544715	T	Cottrazm
0.866234	Myeloid	Cottrazm
0.74281	B/Plasma	Cottrazm
0.742135	Fibroblast	Cottrazm
0.802093	Endothelial	Cottrazm
0.921028	Tumor	Cottrazm
0.564423	Epithelial	Cottrazm
0.936095	Myeloid	SpatialDWLS
0.513527	T	SpatialDWLS
0.7841	B/Plasma	SpatialDWLS
0.918933	Fibroblast	SpatialDWLS
0.847086	Endothelial	SpatialDWLS
0.420556	Epithelial	SpatialDWLS
0.939569	Tumor	SpatialDWLS
0.698347	B/Plasma	RCTD
0.888889	Endothelial	RCTD
0.197346	Epithelial	RCTD
0.91369	Fibroblast	RCTD
0.782293	Myeloid	RCTD
0.779948	T	RCTD
0.833391	Tumor	RCTD
0.598326	T	CIBERSORTx
0.783813	Myeloid	CIBERSORTx
0.774555	B/Plasma	CIBERSORTx
0.903791	Fibroblast	CIBERSORTx
0.8614	Endothelial	CIBERSORTx
0.848901	Tumor	CIBERSORTx
0.230071	Epithelial	CIBERSORTx
0.569926	B/Plasma	STRIDE
0.823422	Endothelial	STRIDE
0.514486	Epithelial	STRIDE
0.894264	Fibroblast	STRIDE
0.701091	Myeloid	STRIDE
0.241849	T	STRIDE
0.827244	Tumor	STRIDE
0.0349699	B/Plasma	Spotlight
	Endothelial	Spotlight
	Epithelial	Spotlight
0.847464	Fibroblast	Spotlight
0.676691	Myeloid	Spotlight
0.209257	T	Spotlight
0.777515	Tumor	Spotlight
	Myeloid	MuSiC
	T	MuSiC
	B/Plasma	MuSiC
	Fibroblast	MuSiC
	Endothelial	MuSiC
	Epithelial	MuSiC
	Tumor	MuSiC
0.854087	B/Plasma	Cell2location
0.896744	Endothelial	Cell2location
0.553138	Epithelial	Cell2location
0.934314	Fibroblast	Cell2location
0.788555	Myeloid	Cell2location
0.812205	T	Cell2location
0.877459	Tumor	Cell2location
0.710115	B/Plasma	Stereoscope
0.860028	Endothelial	Stereoscope
0.555648	Epithelial	Stereoscope
0.931911	Fibroblast	Stereoscope
0.801519	Myeloid	Stereoscope
0.559947	T	Stereoscope
0.8268	Tumor	Stereoscope

## Sheet: Fig3cd
SpotCorValue	Method	JSDCorValue
1	Cottrazm	0.0171202
1	Cottrazm	0.00114103
0.763763	Cottrazm	0.0518992
0.986013	Cottrazm	0.00304757
0.986013	Cottrazm	0.0472065
1	Cottrazm	0.000255707
0.986013	Cottrazm	0.00449376
1	Cottrazm	0.0367372
1	Cottrazm	0.0383905
0.944444	Cottrazm	0.0523546
1	Cottrazm	0.000311274
1	Cottrazm	0.0239974
1	Cottrazm	9.94517e-05
1	Cottrazm	0.000511843
1	Cottrazm	0.0273639
1	Cottrazm	0.0626587
1	Cottrazm	0.00113977
0.986013	Cottrazm	3.23471e-05
1	Cottrazm	0.00354043
0.986013	Cottrazm	0.011443
1	Cottrazm	0.0321746
1	Cottrazm	0.0408684
1	Cottrazm	0.000778665
1	Cottrazm	0.00654263
0.944444	Cottrazm	0.0324384
1	Cottrazm	0.0122282
1	Cottrazm	0.000264171
0.986013	Cottrazm	0.0301334
1	Cottrazm	0.000232741
1	Cottrazm	0.0175057
1	Cottrazm	0.0139479
1	Cottrazm	0.0274149
0.944444	Cottrazm	0.0423501
1	Cottrazm	0.0454491
0.944444	Cottrazm	0.13008
1	Cottrazm	0.00108977
1	Cottrazm	0.00124663
0.986013	Cottrazm	0.00258693
0.986013	Cottrazm	0.0110636
0.944444	Cottrazm	0.0220808
1	Cottrazm	0.0160896
1	Cottrazm	0.0117982
1	Cottrazm	0.0021418
1	Cottrazm	0.0166061
1	Cottrazm	0.0118769
1	Cottrazm	0.00566912
1	Cottrazm	0.00432158
0.986013	Cottrazm	0.025049
1	Cottrazm	0.00968329
1	Cottrazm	0.00668491
1	Cottrazm	0.0170523
1	Cottrazm	0.00680115
1	Cottrazm	0.019326
1	Cottrazm	0.0152195
1	Cottrazm	0.0122303
1	Cottrazm	0.0521557
1	Cottrazm	0.0638469
1	Cottrazm	0.0139067
1	Cottrazm	0.0456404
1	Cottrazm	0.0181758
1	Cottrazm	3.92239e-06
1	Cottrazm	0.0077571
1	Cottrazm	0.00262905
1	Cottrazm	0.0051971
1	Cottrazm	0.00698643
1	Cottrazm	0.0114163
1	Cottrazm	0.00434316
1	Cottrazm	0.0150094
1	Cottrazm	0.00225052
1	Cottrazm	0.030502
1	Cottrazm	0.0292689
1	Cottrazm	0.0257279
0.944444	Cottrazm	0.0390479
0.986013	Cottrazm	0.0216407
1	Cottrazm	0.0223959
1	Cottrazm	0.000270355
1	Cottrazm	4.92338e-06
1	Cottrazm	0.0205262
1	Cottrazm	0.000262509
1	Cottrazm	0.00806991
1	Cottrazm	0.00147742
0.944444	Cottrazm	0.00542865
0.986013	Cottrazm	0.0492819
1	Cottrazm	0.0214221
1	Cottrazm	0.0168135
1	Cottrazm	0.0105978
1	Cottrazm	0.00766769
1	Cottrazm	0.00104992
0.944444	Cottrazm	0.0685896
1	Cottrazm	0.0109113
1	Cottrazm	3.27473e-05
1	Cottrazm	3.80629e-05
1	Cottrazm	0.00444546
1	Cottrazm	0.00145002
1	Cottrazm	0.00813973
1	Cottrazm	0.0118735
0.986013	Cottrazm	0.0283332
1	Cottrazm	2.751e-05
0.986013	Cottrazm	0.000329872
1	Cottrazm	0.0105386
0.944444	Cottrazm	0.0288907
1	Cottrazm	0.00205327
1	Cottrazm	0.00387304
1	Cottrazm	0.00529225
1	Cottrazm	0.0392642
1	Cottrazm	0.00254644
0.986013	Cottrazm	0.00123824
1	Cottrazm	0.000548735
1	Cottrazm	0.00963539
1	Cottrazm	0.0165592
1	Cottrazm	0.0216219
1	Cottrazm	0.0251463
1	Cottrazm	0.00189717
1	Cottrazm	0.0342678
1	Cottrazm	0.0273902
1	Cottrazm	0.0419917
1	Cottrazm	0.0185322
1	Cottrazm	0.00139662
1	Cottrazm	0.00589355
1	Cottrazm	0.0716344
0.944444	Cottrazm	0.0237206
1	Cottrazm	0.00574282
0.944444	Cottrazm	0.0560036
1	Cottrazm	0.000868516
1	Cottrazm	0.0212337
0.944444	Cottrazm	0.0343346
0.763763	Cottrazm	0.0655078
1	Cottrazm	0.0198001
1	Cottrazm	0.0366296
1	Cottrazm	0.00622638
1	Cottrazm	0.0341655
1	Cottrazm	0.00255301
0.986013	Cottrazm	0.00523757
0.986013	Cottrazm	0.0248984
1	Cottrazm	0.0549046
1	Cottrazm	0.0103736
1	Cottrazm	0.00564799
1	Cottrazm	0.0166142
1	Cottrazm	5.68292e-05
1	Cottrazm	1.82081e-05
1	Cottrazm	0.00411669
1	Cottrazm	0.0113862
1	Cottrazm	0.0348057
0.944444	Cottrazm	0.0607951
1	Cottrazm	0.00356778
1	Cottrazm	0.00421188
1	Cottrazm	0.0345919
1	Cottrazm	0.00542923
0.986013	Cottrazm	0.0509835
0.944444	Cottrazm	0.0028251
1	Cottrazm	0.0276033
1	Cottrazm	0.00316453
1	Cottrazm	0.00120171
1	Cottrazm	0.00910804
1	Cottrazm	0.014344
1	Cottrazm	0.00767137
0.986013	Cottrazm	0.0142457
1	Cottrazm	0.00431157
1	Cottrazm	0.00822277
1	Cottrazm	0.000675734
1	Cottrazm	0.00760171
0.986013	Cottrazm	0.0245932
0.944444	Cottrazm	0.0183893
0.944444	Cottrazm	0.0637902
0.944444	Cottrazm	0.050927
0.763763	Cottrazm	0.0518992
0.944444	Cottrazm	0.00877936
1	Cottrazm	0.0176096
0.944444	Cottrazm	0.00371953
1	Cottrazm	0.0238893
1	Cottrazm	0.0188914
0.986013	Cottrazm	0.00985657
1	Cottrazm	0.00305759
1	Cottrazm	0.000967272
1	Cottrazm	0.0170835
0.944444	Cottrazm	0.0445689
0.944444	Cottrazm	0.0192553
0.986013	Cottrazm	0.0187168
1	Cottrazm	0.00572227
1	Cottrazm	0.0270259
1	Cottrazm	5.79993e-05
1	Cottrazm	0.0232888
1	Cottrazm	0.00610824
1	Cottrazm	0.00148258
1	Cottrazm	0.0662492
1	Cottrazm	0.0168782
1	Cottrazm	0.0293462
1	Cottrazm	0.0571581
1	Cottrazm	0.000654681
0.944444	Cottrazm	0.0434936
0.944444	Cottrazm	0.0904201
0.986013	Cottrazm	0.00320977
1	Cottrazm	0.064583
1	Cottrazm	0.0122697
1	Cottrazm	0.0176545
1	Cottrazm	0.00137926
1	Cottrazm	0.00818727
1	Cottrazm	0.000660268
1	Cottrazm	0.000321252
1	Cottrazm	0.00330565
1	Cottrazm	6.93271e-07
0.944444	Cottrazm	0.058371
0.944444	Cottrazm	0.0263687
0.73721	Cottrazm	0.239928
1	Cottrazm	0.0104068
0.686803	Cottrazm	0.289774
1	Cottrazm	0.00246942
0.944444	Cottrazm	0.0206224
0.944444	Cottrazm	0.0171286
1	Cottrazm	0.00851287
0	Cottrazm	0.639418
0.373408	Cottrazm	0.408663
0.560112	Cottrazm	0.359612
0.560112	Cottrazm	0.312689
1	Cottrazm	0.0108279
1	Cottrazm	0.0203515
-0.154845	Cottrazm	0.71095
0.289044	Cottrazm	0.386213
0.206041	Cottrazm	0.523243
0.944444	Cottrazm	0.0126829
0.944444	Cottrazm	0.0101949
0.944444	Cottrazm	0.0432648
0.47629	Cottrazm	0.348499
-0.673575	Cottrazm	1
0.149071	Cottrazm	0.459872
0.645975	Cottrazm	0.254281
0.172016	Cottrazm	0.448553
0.273297	Cottrazm	0.393276
1	Cottrazm	0.00595351
1	Cottrazm	4.75931e-05
0.944444	Cottrazm	0.0161804
-0.14897	Cottrazm	0.719302
0.944444	Cottrazm	0.00747184
0.944444	Cottrazm	0.084198
0.986013	Cottrazm	0.0094483
1	Cottrazm	0.0245178
0.645975	Cottrazm	0.293574
0.114467	Cottrazm	0.482879
1	Cottrazm	0.0199955
0.986013	Cottrazm	0.0160348
0.471405	Cottrazm	0.357614
1	Cottrazm	0.000357192
1	Cottrazm	0.00718142
0.763763	Cottrazm	0.0298643
0.944444	Cottrazm	0.00879526
0.944444	Cottrazm	0.0227627
1	Cottrazm	0.00660187
0.560112	Cottrazm	0.320383
0.944444	Cottrazm	0.0346915
0.944444	Cottrazm	0.0414652
0.944444	Cottrazm	0.0453184
0.986013	Cottrazm	0.0132719
0.480762	Cottrazm	0.356874
0.776736	Cottrazm	0.123225
0.944444	Cottrazm	0.028748
0.944444	Cottrazm	0.011254
1	Cottrazm	0.000718172
1	Cottrazm	0.0128319
0.893246	Cottrazm	0.0572778
1	Cottrazm	0.00549611
1	Cottrazm	0.00518312
0.172016	Cottrazm	0.450537
0.986013	Cottrazm	0.00393894
1	Cottrazm	0.00681241
1	Cottrazm	0.0219595
0.113402	Cottrazm	0.52836
0.320256	Cottrazm	0.261156
0.944444	Cottrazm	0.0547799
1	Cottrazm	0.00164697
1	Cottrazm	0.000434622
0.368605	Cottrazm	0.342704
1	Cottrazm	0.0142345
1	Cottrazm	0.0229689
1	Cottrazm	0.0121652
0	Cottrazm	0.583772
1	Cottrazm	0.00307665
1	Cottrazm	0.00174287
0.944444	Cottrazm	0.016206
-0.186704	Cottrazm	0.786608
0.373408	Cottrazm	0.503493
0.944444	Cottrazm	0.139648
0.944444	Cottrazm	0.0360261
0.368605	Cottrazm	0.340081
1	Cottrazm	0.0137221
0.944444	Cottrazm	0.0550427
0.944444	Cottrazm	0.0126218
0.944444	Cottrazm	0.0581797
1	Cottrazm	0.0499139
0.944444	Cottrazm	0.00324147
0.70014	Cottrazm	0.312204
0.840168	Cottrazm	0.197177
1	Cottrazm	0.00018501
0.371628	Cottrazm	0.361108
0.648087	Cottrazm	0.219621
0.944444	Cottrazm	0.0249529
-0.46676	Cottrazm	0.837221
0.944444	Cottrazm	0.0250412
0.944444	Cottrazm	0.0158864
0.70014	Cottrazm	0.24836
1	Cottrazm	6.19418e-06
1	Cottrazm	0.00327731
0.944444	Cottrazm	0.00575543
0.944444	Cottrazm	0.0447455
0.435433	Cottrazm	0.333714
1	Cottrazm	0.000230189
1	Cottrazm	1.74953e-05
0.206041	Cottrazm	0.463102
1	Cottrazm	0.00667704
1	Cottrazm	4.02927e-05
1	Cottrazm	0.0128492
1	Cottrazm	0.021776
0.944444	Cottrazm	0.0159504
1	Cottrazm	0.00257679
0.645975	Cottrazm	0.28781
0.686803	Cottrazm	0.308871
1	Cottrazm	9.16827e-05
0.944444	Cottrazm	0.0120601
1	Cottrazm	0.0276512
0.944444	Cottrazm	0.0405754
0.944444	Cottrazm	0.0774285
0.373408	Cottrazm	0.461973
1	Cottrazm	0.000428794
1	Cottrazm	0.0181892
0.686803	Cottrazm	0.261386
0.645975	Cottrazm	0.223997
0.540621	Cottrazm	0.319837
0.521749	Cottrazm	0.313691
1	Cottrazm	0.0224023
0.944444	Cottrazm	0.00446951
1	Cottrazm	2.01363e-06
0.944444	Cottrazm	0.0755416
0.869582	Cottrazm	0.0773298
0.540621	Cottrazm	0.311325
0.046676	Cottrazm	0.522991
0.263752	Cottrazm	0.362072
-0.164992	Cottrazm	0.564061
0.944444	Cottrazm	0.0103192
0.73721	Cottrazm	0.241423
0.277778	Cottrazm	0.524773
1	Cottrazm	0.00218917
1	Cottrazm	0.00768675
0	Cottrazm	0.586174
1	Cottrazm	0.0212901
0.944444	Cottrazm	0.0247372
0.944444	Cottrazm	0.0842002
1	Cottrazm	0.0102573
1	Cottrazm	0.00788347
0.944444	Cottrazm	0.0222442
0.273297	Cottrazm	0.421461
0.755483	Cottrazm	0.239738
0.172016	Cottrazm	0.482996
0.944444	Cottrazm	0.019728
0.70014	Cottrazm	0.320713
1	Cottrazm	0.00138999
1	Cottrazm	0.0383858
1	Cottrazm	0.000838851
1	Cottrazm	0.00594102
0.560112	Cottrazm	0.316781
1	Cottrazm	0.0110057
1	Cottrazm	0.000944494
1	Cottrazm	0.00178167
0.540621	Cottrazm	0.35636
0.206041	Cottrazm	0.493461
1	Cottrazm	0.0154272
0.471405	Cottrazm	0.359405
0.368605	Cottrazm	0.373124
1	Cottrazm	0.00128703
0.793492	Cottrazm	0.230418
0.944444	Cottrazm	0.0674805
0.986013	Cottrazm	0.00057681
1	Cottrazm	0.0228416
1	Cottrazm	0.0286007
1	Cottrazm	0.0346772
0.373408	Cottrazm	0.397599
0.540621	Cottrazm	0.324176
1	Cottrazm	0.0143243
0.645975	Cottrazm	0.27957
0.986013	Cottrazm	0.000259823
1	Cottrazm	0.00051104
1	Cottrazm	0.0531498
1	Cottrazm	0.00160702
0.73721	Cottrazm	0.215329
0.645975	Cottrazm	0.296419
1	Cottrazm	0.0222091
1	Cottrazm	0.0076647
1	Cottrazm	0.0031237
0.893246	Cottrazm	0.055254
0.986013	Cottrazm	0.00448394
1	Cottrazm	0.00697863
1	Cottrazm	0.00338066
0.299367	Cottrazm	0.315
0.310694	Cottrazm	0.264521
-0.422368	Cottrazm	0.846517
1	Cottrazm	0.0001235
1	Cottrazm	0.0186504
-0.154845	Cottrazm	0.623454
1	Cottrazm	0.0180779
0.944444	Cottrazm	0.0239693
1	Cottrazm	0.000182496
0.986013	Cottrazm	0.00242171
0.645975	Cottrazm	0.259942
1	Cottrazm	0.0019985
0.884652	Cottrazm	0.0655079
1	Cottrazm	0.00101538
0.944444	Cottrazm	0.0264513
1	Cottrazm	0.0155466
0.172016	Cottrazm	0.485364
1	Cottrazm	0.0151176
0.645975	Cottrazm	0.281205
0	Cottrazm	0.613965
1	Cottrazm	0.00840073
0.373408	Cottrazm	0.419278
0.73721	Cottrazm	0.219351
0.046676	Cottrazm	0.496467
1	Cottrazm	0.000436078
-0.46676	Cottrazm	0.866717
0.212653	Cottrazm	0.42204
0.944444	Cottrazm	0.0783753
1	Cottrazm	0.0142137
1	Cottrazm	0.0207762
0.419067	Cottrazm	0.269124
0.944444	Cottrazm	0.0267548
1	Cottrazm	0.0112059
0.882523	Cottrazm	0.0922096
0.893246	Cottrazm	0.0849036
0.944444	Cottrazm	0.0221113
1	Cottrazm	0.0012542
0.944444	Cottrazm	0.0304563
1	Cottrazm	0.00549938
0	Cottrazm	0.610146
0.986013	Cottrazm	0.00823249
0.151895	Cottrazm	0.474691
1	Cottrazm	0.0248573
0.944444	Cottrazm	0.0672452
1	Cottrazm	0.0167546
1	Cottrazm	0.00865157
0.471405	Cottrazm	0.351911
0.368605	Cottrazm	0.282461
1	Cottrazm	0.0124018
0.944444	Cottrazm	0.00816594
1	Cottrazm	0.002337
0.763763	Cottrazm	0.0402801
0.944444	Cottrazm	0.0377001
0.471405	Cottrazm	0.358018
0.206041	Cottrazm	0.46587
1	Cottrazm	0.00651951
0.944444	Cottrazm	0.0125418
1	Cottrazm	0.000683323
1	Cottrazm	0.0217475
0.944444	Cottrazm	0.0970661
0.540621	Cottrazm	0.311313
0.944444	Cottrazm	0.0350659
0.471405	Cottrazm	0.34912
0.471405	Cottrazm	0.350623
0.471405	Cottrazm	0.357587
0.986013	Cottrazm	0.00164019
0.737899	Cottrazm	0.0887321
1	Cottrazm	0.0172549
1	Cottrazm	0.00115491
1	Cottrazm	0.0196503
0.944444	Cottrazm	0.00881393
1	Cottrazm	0.0115072
1	Cottrazm	0.00128517
1	Cottrazm	0.0315229
0.371628	Cottrazm	0.338974
1	Cottrazm	0.0436946
1	Cottrazm	0.025412
0.294846	Cottrazm	0.438466
1	Cottrazm	0.00224282
1	Cottrazm	0.00752393
0.227106	Cottrazm	0.363556
0.944444	Cottrazm	0.0493857
0.595229	Cottrazm	0.311885
0.73721	Cottrazm	0.228972
0.467391	Cottrazm	0.315588
0.944444	Cottrazm	0.0634027
1	Cottrazm	6.6936e-06
1	Cottrazm	0.00611813
0.560112	Cottrazm	0.269517
0.944444	Cottrazm	0.0101713
1	Cottrazm	0.0473281
0.944444	Cottrazm	0.0371707
0.560112	Cottrazm	0.282976
0.435433	Cottrazm	0.349495
0.944444	Cottrazm	0.0438727
0.046676	Cottrazm	0.493623
0.805194	Cottrazm	0.121961
0.680414	Cottrazm	0.278054
1	Cottrazm	0.00502209
1	Cottrazm	0.000288091
0.944444	Cottrazm	0.016743
1	Cottrazm	0.00562843
0	Cottrazm	0.552698
0.944444	Cottrazm	0.00948561
1	Cottrazm	0.00657708
1	Cottrazm	0.0151479
1	Cottrazm	0.000729639
0.645975	Cottrazm	0.272547
0.944444	Cottrazm	0.0508269
0.944444	Cottrazm	0.0273728
0.944444	Cottrazm	0.0120238
1	Cottrazm	0.00581513
0.944444	Cottrazm	0.0104132
1	Cottrazm	0.0119038
1	Cottrazm	0.0237762
1	Cottrazm	0.000392485
1	Cottrazm	0.00335845
0.944444	Cottrazm	0.0123231
0.540621	Cottrazm	0.36446
1	Cottrazm	0.0113909
0.560112	Cottrazm	0.277205
0.986013	Cottrazm	0.0300762
0.944444	Cottrazm	0.0541161
0	Cottrazm	0.582034
0.884652	Cottrazm	0.0645922
1	Cottrazm	0.00589212
1	Cottrazm	0.00150392
0.373408	Cottrazm	0.399622
0.540621	Cottrazm	0.3965
0.728261	Cottrazm	0.0682248
1	Cottrazm	0.00989727
0.944444	Cottrazm	0.0313338
0.371628	Cottrazm	0.313686
0.704794	Cottrazm	0.158035
1	Cottrazm	0.00890936
0.944444	Cottrazm	0.0209157
0.368605	Cottrazm	0.378372
0.480762	Cottrazm	0.278467
0.560112	Cottrazm	0.283786
0.944444	Cottrazm	0.0324586
0.944444	Cottrazm	0.0675622
1	Cottrazm	5.62394e-05
1	Cottrazm	0.00308173
1	Cottrazm	0.000290385
0.944444	Cottrazm	0.0356277
0.645975	Cottrazm	0.278875
-0.154845	Cottrazm	0.547096
0.893246	Cottrazm	0.113798
0.389188	Cottrazm	0.401069
0.540621	Cottrazm	0.317696
1	Cottrazm	0.0294291
0.944444	Cottrazm	0.0395512
0.206041	Cottrazm	0.466681
0.755483	Cottrazm	0.26995
0.240772	Cottrazm	0.366026
0.73721	Cottrazm	0.194358
1	Cottrazm	0.017898
0.645975	Cottrazm	0.32695
0.294846	Cottrazm	0.43645
0.294846	Cottrazm	0.432459
0.944444	Cottrazm	0.0666279
-0.422368	Cottrazm	0.864999
1	Cottrazm	3.93125e-06
1	Cottrazm	0.0185697
0.944444	Cottrazm	0.0457238
1	Cottrazm	0.00406804
0.834058	Cottrazm	0.166387
1	Cottrazm	0.00481517
1	Cottrazm	0.00101945
0.944444	Cottrazm	0.0401278
0.944444	Cottrazm	0.0425522
0.368605	Cottrazm	0.302465
0.944444	Cottrazm	0.0231513
1	Cottrazm	0.0232752
0.172016	Cottrazm	0.46133
0.391254	Cottrazm	0.381194
0.645975	Cottrazm	0.265348
1	Cottrazm	0.0325162
1	Cottrazm	0.0211839
0.368605	Cottrazm	0.358948
0.944444	Cottrazm	0.0367984
0.704794	Cottrazm	0.14001
0.956522	Cottrazm	0.0296447
0.944444	Cottrazm	0.0289393
0.944444	Cottrazm	0.0107762
1	Cottrazm	0.0123311
1	Cottrazm	0.000980838
1	Cottrazm	0.0662421
0.986013	Cottrazm	0.0264265
0.944444	Cottrazm	0.0377726
0.490098	Cottrazm	0.311488
1	Cottrazm	4.84959e-05
0.368605	Cottrazm	0.337748
1	Cottrazm	0.0058123
1	Cottrazm	0.000208323
0.944444	Cottrazm	0.0399323
0.471405	Cottrazm	0.348346
1	Cottrazm	0.0160072
0.546823	Cottrazm	0.268066
0.944444	Cottrazm	0.0209469
0.944444	Cottrazm	0.0403062
0.704794	Cottrazm	0.137196
0.632026	Cottrazm	0.212337
1	Cottrazm	0.00108046
0.206041	Cottrazm	0.501836
0.206041	Cottrazm	0.523892
0.944444	Cottrazm	0.0652158
0.172016	Cottrazm	0.453203
0.944444	Cottrazm	0.0363458
0.944444	Cottrazm	0.00808341
1	Cottrazm	0.00664456
-0.0204465	Cottrazm	0.50375
0.476212	Cottrazm	0.184759
1	Cottrazm	0.0069727
0.373408	Cottrazm	0.526239
1	Cottrazm	0.00265953
1	Cottrazm	0.0106374
1	Cottrazm	0.000358649
1	Cottrazm	0.0184017
0.373408	Cottrazm	0.49951
1	Cottrazm	0.00819594
0.944444	Cottrazm	0.04787
1	Cottrazm	0.0301937
0.944444	Cottrazm	0.0235293
1	Cottrazm	0.0455884
0.800036	Cottrazm	0.113524
0.944444	Cottrazm	0.00545902
0.944444	Cottrazm	0.00857121
0.373408	Cottrazm	0.397019
1	Cottrazm	0.000299687
1	Cottrazm	0.00401156
1	Cottrazm	0.0424543
0.819892	Cottrazm	0.140411
0.944444	Cottrazm	0.0124171
0.944444	Cottrazm	0.0275266
0.944444	Cottrazm	0.0675254
0.471405	Cottrazm	0.40771
1	Cottrazm	0.0183798
0.560112	Cottrazm	0.319492
0.944444	Cottrazm	0.0539379
0.944444	Cottrazm	0.0677153
1	Cottrazm	0.00225428
1	Cottrazm	0.0170567
1	Cottrazm	8.44402e-05
0.310694	Cottrazm	0.444288
0.944444	Cottrazm	0.04016
0.388368	Cottrazm	0.269807
1	Cottrazm	0.00196031
0.944444	Cottrazm	0.0428643
1	Cottrazm	0.000118949
0.206041	Cottrazm	0.494191
1	Cottrazm	0.0298003
0.188562	Cottrazm	0.430853
0.368605	Cottrazm	0.425812
1	Cottrazm	0.00234793
0.944444	Cottrazm	0.0269216
0.793492	Cottrazm	0.192494
0.944444	Cottrazm	0.0465055
0.944444	Cottrazm	0.0161314
0.373408	Cottrazm	0.428862
1	Cottrazm	0.0326121
0.944444	Cottrazm	0.0200561
0.944444	Cottrazm	0.022283
0	Cottrazm	0.560022
1	Cottrazm	0.00716373
1	Cottrazm	0.000253096
0.273297	Cottrazm	0.435761
0.944444	Cottrazm	0.0317625
0.944444	Cottrazm	0.0368954
0	Cottrazm	0.614105
1	Cottrazm	0.00605057
1	Cottrazm	0.0139946
0.944444	Cottrazm	0.0406673
0.944444	Cottrazm	0.0235772
1	Cottrazm	0.000169348
0.986013	Cottrazm	0.0478961
0.986013	Cottrazm	0.026351
0.846486	Cottrazm	0.175825
0.560112	Cottrazm	0.282409
0.944444	Cottrazm	0.0563826
1	Cottrazm	9.19174e-05
1	Cottrazm	7.49991e-05
0.540621	Cottrazm	0.40273
0.944444	Cottrazm	0.0370551
1	Cottrazm	0.0574011
1	Cottrazm	0.000906741
1	Cottrazm	0.0359508
0.944444	Cottrazm	0.0529466
1	Cottrazm	0.00769233
1	Cottrazm	0.00507314
0.944444	Cottrazm	0.0318063
1	Cottrazm	0.0135575
0.206041	Cottrazm	0.501195
1	Cottrazm	0.000635989
0.645975	Cottrazm	0.249637
0.986013	Cottrazm	0.00165982
1	Cottrazm	0.00128216
0.944444	Cottrazm	0.0370392
1	Cottrazm	0.061103
1	Cottrazm	0.00398471
0.944444	Cottrazm	0.0523755
0.944444	Cottrazm	0.0300315
0.944444	Cottrazm	0.0192834
1	Cottrazm	0.00180818
1	Cottrazm	0.000303346
0.986013	Cottrazm	0.0198796
0.22278	Cottrazm	0.381583
0.615118	Cottrazm	0.243402
1	Cottrazm	0.000594762
0.310694	Cottrazm	0.272887
0.944444	Cottrazm	0.0487152
0.371628	Cottrazm	0.338002
0.435433	Cottrazm	0.329557
1	Cottrazm	0.0130185
1	Cottrazm	0.0157576
0.944444	Cottrazm	0.0150469
1	Cottrazm	0.00862099
0.944444	Cottrazm	0.0307615
0.944444	Cottrazm	0.0155223
0.480762	Cottrazm	0.318351
0.149071	Cottrazm	0.459413
1	Cottrazm	0.0037885
0.745356	Cottrazm	0.207381
0.172016	Cottrazm	0.43578
-0.160254	Cottrazm	0.581977
1	Cottrazm	0.00493273
0.944444	Cottrazm	0.0536797
-0.154845	Cottrazm	0.776376
0.944444	Cottrazm	0.0333537
0.373408	Cottrazm	0.419973
1	Cottrazm	9.24904e-05
-0.350982	Cottrazm	0.790966
0.944444	Cottrazm	0.0350188
1	Cottrazm	0.0230625
1	Cottrazm	0.00237082
1	Cottrazm	0.00627104
-0.160254	Cottrazm	0.610027
0.480762	Cottrazm	0.383491
0.73721	Cottrazm	0.237322
0.373408	Cottrazm	0.418899
0.944444	Cottrazm	0.0102712
0.560112	Cottrazm	0.269868
0.0745356	Cottrazm	0.669066
0.944444	Cottrazm	0.0244289
1	Cottrazm	0.0317106
1	Cottrazm	0.000621216
1	Cottrazm	0.0058027
0.273297	Cottrazm	0.42173
1	Cottrazm	0.00491274
0.944444	Cottrazm	0.0212304
0.986013	Cottrazm	0.00419822
0.815572	Cottrazm	0.0998611
1	Cottrazm	0.0410214
1	Cottrazm	0.0010177
-0.673575	Cottrazm	1
1	Cottrazm	0.0107809
1	Cottrazm	0.0246842
1	Cottrazm	0.0020507
0.944444	Cottrazm	0.0221293
0.986013	Cottrazm	0.00324513
1	Cottrazm	0.00139493
0.595229	Cottrazm	0.311821
0.373408	Cottrazm	0.460562
0.944444	Cottrazm	0.0176841
1	Cottrazm	0.000123501
0.645975	Cottrazm	0.270631
0.944444	Cottrazm	0.0237263
0.659966	Cottrazm	0.278473
0.944444	Cottrazm	0.0246606
-0.154845	Cottrazm	0.520921
1	Cottrazm	0.116918
0.73721	Cottrazm	0.219266
0.419067	Cottrazm	0.248999
1	Cottrazm	0.00539453
1	Cottrazm	0.0032593
0.280056	Cottrazm	0.391942
0.73721	Cottrazm	0.211319
0.834058	Cottrazm	0.10225
1	Cottrazm	0.00373768
0.986013	Cottrazm	0.00367243
0.372678	Cottrazm	0.439109
1	Cottrazm	0.00681163
0.944444	Cottrazm	0.0133582
0.944444	Cottrazm	0.0247772
0.648087	Cottrazm	0.2132
1	Cottrazm	0.0129435
1	Cottrazm	0.0219362
1	Cottrazm	0.0524818
0.944444	Cottrazm	0.0258842
0.373408	Cottrazm	0.461633
0.944444	Cottrazm	0.0169909
1	Cottrazm	0.0104351
0.944444	Cottrazm	0.00789474
0.944444	Cottrazm	0.0658708
0.944444	Cottrazm	0.0238337
1	Cottrazm	0.000248423
0.5547	Cottrazm	0.313118
0.944444	Cottrazm	0.0291585
0.834058	Cottrazm	0.127819
0.560112	Cottrazm	0.326089
0.645975	Cottrazm	0.26508
0.944444	Cottrazm	0.0574501
0.47629	Cottrazm	0.348379
0	Cottrazm	0.522937
0.373408	Cottrazm	0.423376
0.144522	Cottrazm	0.416175
0.944444	Cottrazm	0.0126419
1	Cottrazm	2.59414e-05
0.469157	Cottrazm	0.323656
0.540621	Cottrazm	0.273668
0.944444	Cottrazm	0.00483656
1	Cottrazm	0.000167058
1	Cottrazm	0.0182511
1	Cottrazm	0.00527813
0.540621	Cottrazm	0.349145
-0.154845	Cottrazm	0.776191
1	Cottrazm	0.00273429
1	Cottrazm	0.0169855
0.944444	Cottrazm	0.0378525
1	Cottrazm	0.0265842
1	Cottrazm	0.0192748
1	Cottrazm	0.00345708
1	Cottrazm	0.0170102
0.560112	Cottrazm	0.278287
1	Cottrazm	0.0210312
1	Cottrazm	0.00679678
-0.188562	Cottrazm	0.660313
1	Cottrazm	0.00251487
1	Cottrazm	0.0069443
1	Cottrazm	0.00525197
0.435433	Cottrazm	0.319144
0.986013	Cottrazm	0.0234001
1	Cottrazm	0.000746804
0.755483	Cottrazm	0.27156
0.373408	Cottrazm	0.398266
0.944444	Cottrazm	0.00479219
0.280056	Cottrazm	0.433689
0.046676	Cottrazm	0.501914
1	Cottrazm	0.00100476
1	Cottrazm	0.000276752
0.944444	Cottrazm	0.031103
0.835504	Cottrazm	0.0380483
0.944444	Cottrazm	0.0290518
0.206041	Cottrazm	0.493436
1	Cottrazm	0.000325044
1	Cottrazm	0.0200962
0	Cottrazm	0.592298
1	Cottrazm	0.0116331
0.373408	Cottrazm	0.461007
0.389188	Cottrazm	0.402264
0.944444	Cottrazm	0.16214
0.944444	Cottrazm	0.0259835
0.944444	Cottrazm	0.0132723
0.944444	Cottrazm	0.027412
0.944444	Cottrazm	0.0461141
0.902134	Cottrazm	0.0832094
0.371628	Cottrazm	0.366061
1	Cottrazm	0.0103335
-0.160254	Cottrazm	0.612574
0.944444	Cottrazm	0.021807
0.944444	Cottrazm	0.0223116
1	Cottrazm	0.0199652
1	Cottrazm	0.00972213
0.389188	Cottrazm	0.396667
0.645975	Cottrazm	0.26829
0.986013	Cottrazm	0.0348592
0.944444	Cottrazm	0.0483397
0.944444	Cottrazm	0.0203196
1	Cottrazm	0.000130225
0.944444	Cottrazm	0.0490311
0.582552	Cottrazm	0.215486
0.944444	Cottrazm	0.0592222
0.560112	Cottrazm	0.312161
1	Cottrazm	0.00745097
1	Cottrazm	0.0727533
0.645975	Cottrazm	0.269348
0.986013	Cottrazm	0.0308187
0.645975	Cottrazm	0.244995
0.944444	Cottrazm	0.0492595
0.206041	Cottrazm	0.466053
1	Cottrazm	0.0150128
1	Cottrazm	0.000621045
0.944444	Cottrazm	0.0193789
1	Cottrazm	0.00168809
1	Cottrazm	2.20453e-05
0.944444	Cottrazm	0.0595553
0.371628	Cottrazm	0.381179
0.435433	Cottrazm	0.274003
0.773723	Cottrazm	0.143322
0.944444	Cottrazm	0.0443029
-0.160254	Cottrazm	0.610093
0.480762	Cottrazm	0.311827
1	Cottrazm	0.00305128
-0.160254	Cottrazm	0.617371
0.471405	Cottrazm	0.357493
0.645975	Cottrazm	0.269095
0.373408	Cottrazm	0.463591
1	Cottrazm	0.0065919
0.645975	Cottrazm	0.267428
0.944444	Cottrazm	0.00526953
1	Cottrazm	0.00576095
0.560112	Cottrazm	0.279643
0.73598	Cottrazm	0.109902
0.944444	Cottrazm	0.0386219
0.944444	Cottrazm	0.0675654
-0.0248452	Cottrazm	0.769062
1	Cottrazm	0.00607608
0.560112	Cottrazm	0.269943
0.280056	Cottrazm	0.520026
0.933376	Cottrazm	0.0668997
1	Cottrazm	0.00122058
0.944444	Cottrazm	0.01532
1	Cottrazm	0.0221487
0.944444	Cottrazm	0.0134998
0.986013	Cottrazm	0.00930356
0.986013	Cottrazm	0.00364651
0.471405	Cottrazm	0.360074
0.645975	Cottrazm	0.270875
1	Cottrazm	0.00875621
0.986013	Cottrazm	0.0130382
1	Cottrazm	0.0162747
1	Cottrazm	0.020344
1	Cottrazm	0.013594
0.944444	Cottrazm	0.0479273
0.645975	Cottrazm	0.26821
0.944444	Cottrazm	0.0159502
0.944444	Cottrazm	0.0280061
1	Cottrazm	0.00131115
1	Cottrazm	0.00178521
0.986013	Cottrazm	0.00214323
1	Cottrazm	0.0168138
0.944444	Cottrazm	0.0214067
0.09245	Cottrazm	0.535051
0.944444	Cottrazm	0.0310615
1	Cottrazm	0.0171851
1	Cottrazm	0.00166134
0.882523	Cottrazm	0.0844165
0.206041	Cottrazm	0.495867
0.686803	Cottrazm	0.253614
0.227106	Cottrazm	0.387925
0.944444	Cottrazm	0.016287
1	Cottrazm	0.0134729
0.986013	Cottrazm	0.00455735
0.846486	Cottrazm	0.121652
0	Cottrazm	0.551004
-0.158763	Cottrazm	0.642694
0.394405	Cottrazm	0.430286
0.944444	Cottrazm	0.0105017
1	Cottrazm	0.0291513
0.645975	Cottrazm	0.291562
0.73721	Cottrazm	0.24733
0.371628	Cottrazm	0.373071
0.944444	Cottrazm	0.0515365
0.944444	Cottrazm	0.0483384
0.206041	Cottrazm	0.473886
1	Cottrazm	0.00952971
1	Cottrazm	0.00863621
0.294846	Cottrazm	0.447502
0.540621	Cottrazm	0.311299
0.884652	Cottrazm	0.0526909
0.471405	Cottrazm	0.400628
1	Cottrazm	0.0081915
1	Cottrazm	0.0253103
1	Cottrazm	0.00208502
1	Cottrazm	0.000540435
0.451447	Cottrazm	0.310715
1	Cottrazm	0.000463426
0	Cottrazm	0.587284
0.73721	Cottrazm	0.212538
1	Cottrazm	0.0144259
1	Cottrazm	0.0089249
1	Cottrazm	0.00776816
0.905822	Cottrazm	0.0742274
1	Cottrazm	0.0079649
0.772476	Cottrazm	0.157391
0.371628	Cottrazm	0.408665
0.944444	Cottrazm	0.0421964
1	Cottrazm	0.00206489
0.944444	Cottrazm	0.0294713
1	Cottrazm	0.00700047
0.704794	Cottrazm	0.155747
0.310694	Cottrazm	0.3026
0.986013	Cottrazm	0.037666
0.944444	Cottrazm	0.0223018
1	Cottrazm	0.033322
0	Cottrazm	0.61617
0.986013	Cottrazm	0.0203049
0.273297	Cottrazm	0.398015
1	Cottrazm	0.000620739
1	Cottrazm	0.0224611
0.206041	Cottrazm	0.500452
0.373408	Cottrazm	0.426149
0.114467	Cottrazm	0.500316
0.944444	Cottrazm	0.082212
0.435433	Cottrazm	0.323256
1	Cottrazm	0.0027855
1	Cottrazm	0.000215959
1	Cottrazm	0.0206769
0.944444	Cottrazm	0.0153204
0.49029	Cottrazm	0.240605
1	Cottrazm	0.013642
0.944444	Cottrazm	0.017648
1	Cottrazm	0.0278512
0.944444	Cottrazm	0.0513873
0.944444	Cottrazm	0.0595859
1	Cottrazm	0.00322814
0.830336	Cottrazm	0.115857
0.944444	Cottrazm	0.0160045
0.944444	Cottrazm	0.0492998
1	Cottrazm	0.0149401
0.73721	Cottrazm	0.220047
0	Cottrazm	0.552839
1	Cottrazm	0.013755
0.944444	Cottrazm	0.0478749
1	Cottrazm	0.0251846
1	Cottrazm	0.00364099
0.944444	Cottrazm	0.020854
0.944444	Cottrazm	0.0675855
0.5	Cottrazm	0.285852
0.435433	Cottrazm	0.280348
1	Cottrazm	0.0394693
1	Cottrazm	0.0022902
1	Cottrazm	0.000908934
1	Cottrazm	0.00251657
0.73721	Cottrazm	0.23475
0.944444	Cottrazm	0.0239993
0.986013	Cottrazm	0.00416921
0.206041	Cottrazm	0.539135
0.944444	Cottrazm	0.0148196
0.944444	Cottrazm	0.14769
0.277778	Cottrazm	0.480537
0.627834	Cottrazm	0.210052
0.944444	Cottrazm	0.0372004
0.944444	Cottrazm	0.11802
0.944444	Cottrazm	0.0186481
1	Cottrazm	7.7872e-05
1	Cottrazm	0.0218392
1	Cottrazm	5.12478e-05
0.944444	Cottrazm	0.0388563
0.944444	Cottrazm	0.0192852
0.680414	Cottrazm	0.277411
0.151895	Cottrazm	0.454157
1	Cottrazm	0.000383782
1	Cottrazm	0.00269352
0.310694	Cottrazm	0.243537
1	Cottrazm	0.000245796
1	Cottrazm	0.0164071
0.373408	Cottrazm	0.419951
1	Cottrazm	0.00410347
-0.22278	Cottrazm	0.767406
0.944444	Cottrazm	0.0221397
0.944444	Cottrazm	0.0347631
1	Cottrazm	0.00701667
1	Cottrazm	0.00106875
1	Cottrazm	0.000116977
1	Cottrazm	0.0122958
1	Cottrazm	0.0301419
0.944444	Cottrazm	0.0606029
0.944444	Cottrazm	0.0122828
1	Cottrazm	0.0110044
0.371628	Cottrazm	0.353549
-0.160254	Cottrazm	0.620739
0.986013	Cottrazm	0.00447484
1	Cottrazm	0.00941639
0.373408	Cottrazm	0.432941
0.645975	Cottrazm	0.276232
1	Cottrazm	0.000299225
1	Cottrazm	0.0210496
0.986013	Cottrazm	0.0135175
0.294846	Cottrazm	0.433339
0.986013	Cottrazm	3.63983e-05
1	Cottrazm	0.0248154
-0.0879174	Cottrazm	0.595378
0.944444	Cottrazm	0.0501874
0.686803	Cottrazm	0.270985
0.196137	Cottrazm	0.407715
0.986013	Cottrazm	0.0292576
0.47629	Cottrazm	0.348344
1	Cottrazm	0.0169483
0.944444	Cottrazm	0.033005
1	Cottrazm	0.038304
0.467391	Cottrazm	0.226154
0.645975	Cottrazm	0.265998
0.206041	Cottrazm	0.465073
0.0219793	Cottrazm	0.381546
1	Cottrazm	0.00211538
1	Cottrazm	2.27889e-05
1	Cottrazm	0.00382643
1	Cottrazm	0.022706
-0.160254	Cottrazm	0.615513
1	Cottrazm	0.0134193
1	Cottrazm	0.00883109
0.389188	Cottrazm	0.400564
0.172016	Cottrazm	0.486914
0.944444	Cottrazm	0.095575
0.560112	Cottrazm	0.270402
1	Cottrazm	0.0287251
0.467391	Cottrazm	0.275965
0.560112	Cottrazm	0.270466
0.986013	Cottrazm	0.0197706
1	Cottrazm	0.0596814
1	Cottrazm	9.8536e-05
0.645975	Cottrazm	0.236776
0.944444	Cottrazm	0.0156569
0.944444	Cottrazm	0.0514389
1	Cottrazm	0.00450464
1	Cottrazm	0.00102072
1	Cottrazm	0.000735487
1	Cottrazm	0.0248421
0.73721	Cottrazm	0.222225
0.755483	Cottrazm	0.236963
0.944444	Cottrazm	0.0679303
1	Cottrazm	0.00487695
1	Cottrazm	0.00802968
1	Cottrazm	0.0654424
0.745356	Cottrazm	0.196897
0.5	Cottrazm	0.228198
1	Cottrazm	0.00741112
1	Cottrazm	0.000675343
1	Cottrazm	0.0258262
0.944444	Cottrazm	0.0118852
0.560112	Cottrazm	0.321446
0.944444	Cottrazm	0.0122123
0.273297	Cottrazm	0.441685
0.373408	Cottrazm	0.459802
1	Cottrazm	0.0050669
0.944444	Cottrazm	0.0312319
0.476212	Cottrazm	0.199971
1	Cottrazm	0.00195745
-0.0204465	Cottrazm	0.546757
0.206041	Cottrazm	0.493516
1	Cottrazm	0.00501127
1	Cottrazm	0.0021662
0.944444	Cottrazm	0.0279955
1	Cottrazm	0.000126391
0.893246	Cottrazm	0.0860471
1	Cottrazm	0.0035374
0.521749	Cottrazm	0.25665
1	Cottrazm	0.0262304
1	Cottrazm	0.00141769
0.560112	Cottrazm	0.304726
1	Cottrazm	0.0241342
0.540621	Cottrazm	0.268963
0.373408	Cottrazm	0.399986
0.280056	Cottrazm	0.422002
0.944444	Cottrazm	0.0222343
0.944444	Cottrazm	0.0205777
0.944444	Cottrazm	0.0569634
1	Cottrazm	0.0208821
1	Cottrazm	0.00444796
0.986013	Cottrazm	0.0127839
0.371628	Cottrazm	0.329826
0.944444	Cottrazm	0.0132662
0.944444	Cottrazm	0.0225281
1	Cottrazm	0.0100606
0.273297	Cottrazm	0.401948
0.371628	Cottrazm	0.319291
0.986013	Cottrazm	0.0163195
0.560112	Cottrazm	0.302427
1	Cottrazm	0.02727
1	Cottrazm	0.00274951
1	Cottrazm	0.00465611
1	Cottrazm	0.0354212
0.540621	Cottrazm	0.311422
1	Cottrazm	0.00300282
0.986013	Cottrazm	1.32423e-05
1	Cottrazm	0.0123452
1	Cottrazm	0.00457823
1	Cottrazm	0.0220148
1	Cottrazm	0.00174475
0.840168	Cottrazm	0.191267
0.443422	Cottrazm	0.363518
0.469157	Cottrazm	0.335167
0.944444	Cottrazm	0.026833
1	Cottrazm	0.0120604
0.986013	Cottrazm	0.0568821
0.944444	Cottrazm	0.0381266
0.73721	Cottrazm	0.253305
1	Cottrazm	0.0280819
1	Cottrazm	0.0121406
0.206041	Cottrazm	0.465007
0.480762	Cottrazm	0.279951
0.944444	Cottrazm	0.03307
1	Cottrazm	0.0296179
0.540621	Cottrazm	0.335101
1	Cottrazm	0.00127835
0.944444	Cottrazm	0.0236439
0.73721	Cottrazm	0.170345
-0.673575	Cottrazm	1
1	Cottrazm	0.0332867
0.425307	Cottrazm	0.339951
1	Cottrazm	0.0452054
0.57144	Cottrazm	0.227016
0.73721	Cottrazm	0.22582
0.206041	Cottrazm	0.460145
1	Cottrazm	0.0290313
1	Cottrazm	0.0034163
0.944444	Cottrazm	0.025557
1	Cottrazm	0.00210853
0.944444	Cottrazm	0.0743354
0.540621	Cottrazm	0.403664
0.893246	Cottrazm	0.0962961
1	Cottrazm	0.0028909
1	Cottrazm	0.0127849
0.093352	Cottrazm	0.505911
0.944444	Cottrazm	0.0571709
0.540621	Cottrazm	0.311292
0.944444	Cottrazm	0.051513
0.944444	Cottrazm	0.00717611
0.206041	Cottrazm	0.525874
0.46676	Cottrazm	0.355113
-0.280056	Cottrazm	0.776493
0.542115	Cottrazm	0.338967
0.630126	Cottrazm	0.214818
0.835504	Cottrazm	0.0922036
0.540621	Cottrazm	0.311288
1	Cottrazm	0.0233398
0.606788	Cottrazm	0.272534
0.869582	Cottrazm	0.137949
0.70014	Cottrazm	0.218606
0.630126	Cottrazm	0.152647
0.886186	Cottrazm	0.0576069
0.277778	Cottrazm	0.646066
0.630126	Cottrazm	0.259855
0.94054	Cottrazm	0.0278801
0.542115	Cottrazm	0.312734
0.898101	Cottrazm	0.0488797
0.521749	Cottrazm	0.369581
0.884652	Cottrazm	0.0315417
0.834058	Cottrazm	0.163686
0.793492	Cottrazm	0.129371
0.898101	Cottrazm	0.0782813
0.641689	Cottrazm	0.311278
0.542115	Cottrazm	0.358869
0.645975	Cottrazm	0.25815
0.443422	Cottrazm	0.400545
0.886186	Cottrazm	0.0674331
0.630126	Cottrazm	0.285401
0.630126	Cottrazm	0.23736
0.542115	Cottrazm	0.321514
0.898101	Cottrazm	0.0491792
0.645975	Cottrazm	0.257457
0.542115	Cottrazm	0.314337
0.542115	Cottrazm	0.31276
0.46676	Cottrazm	0.35229
0.774225	Cottrazm	0.137626
0.450443	Cottrazm	0.548795
0.73721	Cottrazm	0.220933
0.770154	Cottrazm	0.233458
0.51086	Cottrazm	0.306454
0.491473	Cottrazm	0.343871
0.542115	Cottrazm	0.313512
0.521749	Cottrazm	0.277769
0.817861	Cottrazm	0.0985136
0.521749	Cottrazm	0.257865
0.884652	Cottrazm	0.0170983
0.824958	Cottrazm	0.110354
0.443422	Cottrazm	0.426098
0.886186	Cottrazm	0.0670115
0.884652	Cottrazm	0.00817888
0.630126	Cottrazm	0.250294
0.776968	Cottrazm	0.131325
0.273297	Cottrazm	0.488575
0.540621	Cottrazm	0.356962
0.763763	Cottrazm	0.108032
0.277778	Cottrazm	0.395058
0.540621	Cottrazm	0.351399
0.681318	Cottrazm	0.178934
0.645975	Cottrazm	0.238186
0.986013	Cottrazm	0.0461885
0.898101	Cottrazm	0.0613526
0.856809	Cottrazm	0.0582451
0.645975	Cottrazm	0.258295
0.898101	Cottrazm	0.0556582
0.886186	Cottrazm	0.0706915
0.645975	Cottrazm	0.276965
0.856809	Cottrazm	0.0872581
0.542115	Cottrazm	0.313995
0.886186	Cottrazm	0.0916777
0.540621	Cottrazm	0.358445
0.630126	Cottrazm	0.237119
0.540621	Cottrazm	0.396331
0.898101	Cottrazm	0.0480913
0.521749	Cottrazm	0.285784
0.81683	Cottrazm	0.191784
0.886186	Cottrazm	0.115036
0.73721	Cottrazm	0.208922
0.819892	Cottrazm	0.126308
0.886186	Cottrazm	0.0857668
0.542115	Cottrazm	0.316731
0.542115	Cottrazm	0.31995
0.872278	Cottrazm	0.111092
1	Cottrazm	0.00740735
0.521749	Cottrazm	0.356873
0.944444	Cottrazm	0.0169801
0.368605	Cottrazm	0.291783
0.645975	Cottrazm	0.280883
0.443422	Cottrazm	0.357504
0.630126	Cottrazm	0.271428
0.986013	Cottrazm	5.28287e-06
0.630126	Cottrazm	0.242414
0.898101	Cottrazm	0.0810964
0.630126	Cottrazm	0.23873
0.394405	Cottrazm	0.332147
1	Cottrazm	0.000621403
0.542115	Cottrazm	0.312577
0.576087	Cottrazm	0.213413
0.576087	Cottrazm	0.191786
0.73721	Cottrazm	0.237126
0.886186	Cottrazm	0.0718794
0.3698	Cottrazm	0.407567
0.521749	Cottrazm	0.280171
0.540621	Cottrazm	0.283459
0.443422	Cottrazm	0.36954
0.989071	Cottrazm	0.0706653
0.886186	Cottrazm	0.0708795
0.540621	Cottrazm	0.419703
0.630126	Cottrazm	0.249013
0.681318	Cottrazm	0.248961
0.540621	Cottrazm	0.311427
0.835504	Cottrazm	0.130367
0.521749	Cottrazm	0.286979
0.630126	Cottrazm	0.291022
0.630126	Cottrazm	0.272524
0.0989071	Cottrazm	0.439521
0.838307	Cottrazm	0.104861
1	Cottrazm	0.0186467
0.542115	Cottrazm	0.322607
0.368605	Cottrazm	0.445482
0.542115	Cottrazm	0.324194
0.368605	Cottrazm	0.38765
0.886186	Cottrazm	0.0713084
0.989071	Cottrazm	0.0127362
0.630126	Cottrazm	0.200789
1	Cottrazm	0.00677723
0.540621	Cottrazm	0.35988
0.540621	Cottrazm	0.356963
0.630126	Cottrazm	0.257041
0.886186	Cottrazm	0.110155
0.542115	Cottrazm	0.316983
0.645975	Cottrazm	0.286503
0.273297	Cottrazm	0.456299
0.368605	Cottrazm	0.273459
0.986013	Cottrazm	0.122089
1	Cottrazm	0.0217101
0.886186	Cottrazm	0.0840523
0.540621	Cottrazm	0.360381
0.630126	Cottrazm	0.239061
0.884652	Cottrazm	0.0136091
0.273297	Cottrazm	0.448116
0.540621	Cottrazm	0.312158
0.898101	Cottrazm	0.0677648
0.886186	Cottrazm	0.0663889
0.273297	Cottrazm	0.394309
-0.27735	Cottrazm	0.820343
0.886186	Cottrazm	0.065998
0.443422	Cottrazm	0.374584
0.467391	Cottrazm	0.210727
0.884652	Cottrazm	0.0346959
0.886186	Cottrazm	0.061583
0.368605	Cottrazm	0.278763
0.898101	Cottrazm	0.058702
0.898101	Cottrazm	0.0716936
0.630126	Cottrazm	0.275512
0.886186	Cottrazm	0.105217
0.280056	Cottrazm	0.522273
1	Cottrazm	0.0231522
0.94054	Cottrazm	0.025808
1	Cottrazm	0.0807651
0.884652	Cottrazm	0.0173786
0.645975	Cottrazm	0.275615
0.728261	Cottrazm	0.0765208
0.884652	Cottrazm	0.121446
0.884652	Cottrazm	0.090383
0.273297	Cottrazm	0.425882
0.856809	Cottrazm	0.0822086
0.542115	Cottrazm	0.315916
0.540621	Cottrazm	0.293388
0.280056	Cottrazm	0.411684
0.930261	Cottrazm	0.0240342
1	Cottrazm	0.0213894
0.645975	Cottrazm	0.26877
0.645975	Cottrazm	0.267699
0.540621	Cottrazm	0.406705
0.521749	Cottrazm	0.371666
0.944444	Cottrazm	0.0103668
0.542115	Cottrazm	0.318405
0.884652	Cottrazm	0.0124288
0.630126	Cottrazm	0.240196
0.73721	Cottrazm	0.236775
0.542115	Cottrazm	0.330432
0.5547	Cottrazm	0.322713
0.277778	Cottrazm	0.478113
1	Cottrazm	0.0185658
0.5547	Cottrazm	0.312611
0.320844	Cottrazm	0.581977
0.542115	Cottrazm	0.31274
0.846486	Cottrazm	0.110691
0	Cottrazm	0.596876
0.856809	Cottrazm	0.0744977
0.542115	Cottrazm	0.33642
0.886186	Cottrazm	0.0717575
0.884652	Cottrazm	0.108956
0.856809	Cottrazm	0.0742565
0.630126	Cottrazm	0.239308
0.630126	Cottrazm	0.236535
0.542115	Cottrazm	0.348405
0.47027	Cottrazm	0.288417
0.630126	Cottrazm	0.21446
0.490098	Cottrazm	0.367927
0.645975	Cottrazm	0.276223
0.569275	Cottrazm	0.356867
0.443422	Cottrazm	0.357699
0.540621	Cottrazm	0.274676
0.856809	Cottrazm	0.0827795
0.630126	Cottrazm	0.247921
1	Cottrazm	0.0261021
0.884652	Cottrazm	0.0576014
0.681318	Cottrazm	0.272246
0.372678	Cottrazm	0.401384
0.0745356	Cottrazm	0.574717
0.560112	Cottrazm	0.339107
0.840168	Cottrazm	0.109412
0.630126	Cottrazm	0.271244
0.835504	Cottrazm	0.0827501
0.542115	Cottrazm	0.312278
0.394405	Cottrazm	0.384258
0.172016	Cottrazm	0.45288
0.898101	Cottrazm	0.0510217
0.483546	Cottrazm	0.265419
0.542115	Cottrazm	0.312203
0.521749	Cottrazm	0.381293
0.521749	Cottrazm	0.311933
0.886186	Cottrazm	0.074381
0.491473	Cottrazm	0.329638
0.540621	Cottrazm	0.499217
0.899647	Cottrazm	0.013631
0.280056	Cottrazm	0.35985
0.542115	Cottrazm	0.324051
0.94054	Cottrazm	0.0535546
-0.186704	Cottrazm	0.788557
0.819892	Cottrazm	0.174895
0.73721	Cottrazm	0.244621
0.630126	Cottrazm	0.243141
0.898101	Cottrazm	0.0825288
0.443422	Cottrazm	0.365093
0.467391	Cottrazm	0.342398
0.986013	Cottrazm	0.0794892
0.884652	Cottrazm	0.00600423
0.540621	Cottrazm	0.315522
0.728261	Cottrazm	0.0712411
0.986013	Cottrazm	0.00113274
0.277778	Cottrazm	0.469315
0.540621	Cottrazm	0.370847
0.540621	Cottrazm	0.420586
0.630126	Cottrazm	0.245701
0.630126	Cottrazm	0.237479
0.540621	Cottrazm	0.360317
0.82584	Cottrazm	0.0977652
0.521749	Cottrazm	0.259272
0.630126	Cottrazm	0.270641
0.443422	Cottrazm	0.357214
0.872278	Cottrazm	0.0307169
0.838307	Cottrazm	0.112721
0.540621	Cottrazm	0.311902
0.5	Cottrazm	0.224564
0.540621	Cottrazm	0.279619
0.540621	Cottrazm	0.370508
0.856809	Cottrazm	0.0802535
0.372678	Cottrazm	0.241915
0.681318	Cottrazm	0.253922
0.394405	Cottrazm	0.433176
0.630126	Cottrazm	0.23823
0.206041	Cottrazm	0.472589
0.495504	Cottrazm	0.267433
1	Cottrazm	0.0276751
0.884652	Cottrazm	0.0564818
0.443422	Cottrazm	0.3961
0.540621	Cottrazm	0.311471
0.630126	Cottrazm	0.272882
0.930261	Cottrazm	0.04743
0.542115	Cottrazm	0.318973
1	Cottrazm	0.000129753
0.609057	Cottrazm	0.211814
0.277778	Cottrazm	0.46795
0.57144	Cottrazm	0.23108
1	Cottrazm	0.0220464
0.443422	Cottrazm	0.352038
0.645975	Cottrazm	0.274876
0.884652	Cottrazm	0.0574098
0.0851257	Cottrazm	0.598636
0.898101	Cottrazm	0.0624269
0.944444	Cottrazm	0.0292935
0.630126	Cottrazm	0.23672
0.542115	Cottrazm	0.337425
0.443422	Cottrazm	0.356876
0.65938	Cottrazm	0.201782
0.594266	Cottrazm	0.275984
0.886186	Cottrazm	0.0599804
0.835504	Cottrazm	0.0563322
0.869582	Cottrazm	0.0758254
0.540621	Cottrazm	0.275815
0.986013	Cottrazm	0.00120962
0.443422	Cottrazm	0.396976
0.630126	Cottrazm	0.27233
0.681318	Cottrazm	0.241815
0.443422	Cottrazm	0.422677
0.542115	Cottrazm	0.313931
0.606788	Cottrazm	0.268675
0.521749	Cottrazm	0.401557
0.443422	Cottrazm	0.356991
0.630126	Cottrazm	0.276912
0.886186	Cottrazm	0.0524054
0.65938	Cottrazm	0.122995
1	Cottrazm	0.0610197
0.320013	Cottrazm	0.29207
0.521749	Cottrazm	0.258952
1	Cottrazm	0.0187733
0.884652	Cottrazm	0.0518992
0.645975	Cottrazm	0.229429
1	Cottrazm	0.0126881
0.630126	Cottrazm	0.282596
0.368605	Cottrazm	0.313149
0.609057	Cottrazm	0.242631
0.630126	Cottrazm	0.269165
0.720082	Cottrazm	0.19823
0.728261	Cottrazm	0.127877
0.898101	Cottrazm	0.0991463
0.630126	Cottrazm	0.236855
0.763763	Cottrazm	0.0518992
0.542115	Cottrazm	0.311298
0.886186	Cottrazm	0.0713744
0.540621	Cottrazm	0.312251
0.92907	Cottrazm	0.0667338
0.542115	Cottrazm	0.321442
0.273297	Cottrazm	0.454315
0.745356	Cottrazm	0.160648
0.5	Cottrazm	0.0588762
0.521749	Cottrazm	0.357722
0.521749	Cottrazm	0.343678
0.884652	Cottrazm	0.0792015
0.856809	Cottrazm	0.0711626
0.856809	Cottrazm	0.0608589
0.645975	Cottrazm	0.268723
0.630126	Cottrazm	0.276813
0.277778	Cottrazm	0.448032
0.630126	Cottrazm	0.276468
0.560112	Cottrazm	0.322449
0.645975	Cottrazm	0.28062
0.645975	Cottrazm	0.246841
0.542115	Cottrazm	0.348968
0.542115	Cottrazm	0.315836
0.540621	Cottrazm	0.314015
0.681318	Cottrazm	0.252531
0.872278	Cottrazm	0.109333
0.856809	Cottrazm	0.0890544
0.172016	Cottrazm	0.430748
0.645975	Cottrazm	0.259662
0.5547	Cottrazm	0.316414
0.986013	Cottrazm	0.0162278
0.542115	Cottrazm	0.312054
0.898101	Cottrazm	0.0607495
0.884652	Cottrazm	0.0653451
0.172016	Cottrazm	0.410395
0.835504	Cottrazm	0.0772234
0.540621	Cottrazm	0.399985
0.630126	Cottrazm	0.292299
0.3698	Cottrazm	0.431613
0.273297	Cottrazm	0.410518
0.443422	Cottrazm	0.402333
0.884652	Cottrazm	0.0906474
0.776968	Cottrazm	0.107791
0.540621	Cottrazm	0.421871
1	Cottrazm	0.00691594
0.594266	Cottrazm	0.26863
0.884652	Cottrazm	0.0117402
0.495504	Cottrazm	0.31093
1	Cottrazm	9.86978e-05
0.886186	Cottrazm	0.098082
0.540621	Cottrazm	0.357122
0.5	Cottrazm	0.0704613
0.886186	Cottrazm	0.0896712
0.495504	Cottrazm	0.348907
0.443422	Cottrazm	0.435863
0.277778	Cottrazm	0.393124
0.57144	Cottrazm	0.274406
0.542115	Cottrazm	0.31552
0.835504	Cottrazm	0.0313279
0.540621	Cottrazm	0.361537
0.930261	Cottrazm	0.027437
0.770154	Cottrazm	0.224311
0.5547	Cottrazm	0.317186
0.884652	Cottrazm	0.115668
0.576087	Cottrazm	0.251936
0.534741	Cottrazm	0.459148
0.630126	Cottrazm	0.25705
0.886186	Cottrazm	0.062937
0.450443	Cottrazm	0.548795
0.630126	Cottrazm	0.250962
0.645975	Cottrazm	0.293372
0.542115	Cottrazm	0.317615
0.630126	Cottrazm	0.29867
0.443422	Cottrazm	0.359289
0.443422	Cottrazm	0.37334
0.838307	Cottrazm	0.111114
0.630126	Cottrazm	0.248908
0.542115	Cottrazm	0.330746
1	Cottrazm	0.00605651
0.277778	Cottrazm	0.544512
0.886186	Cottrazm	0.0852932
0.73721	Cottrazm	0.199774
0.886186	Cottrazm	0.0848539
0.542115	Cottrazm	0.317933
0.443422	Cottrazm	0.401765
0.886186	Cottrazm	0.0740229
0.630126	Cottrazm	0.298328
0.886186	Cottrazm	0.0923688
0.46225	Cottrazm	0.316228
0.273297	Cottrazm	0.374839
0.797414	Cottrazm	0.11319
0.645975	Cottrazm	0.257262
0.5	Cottrazm	0.280763
0.824958	Cottrazm	0.140238
0.540621	Cottrazm	0.364105
0.856809	Cottrazm	0.0960483
0.884652	Cottrazm	0.04355
0.645975	Cottrazm	0.25699
0.884652	Cottrazm	0.0785778
0.898101	Cottrazm	0.0724765
0.443422	Cottrazm	0.369597
0.372678	Cottrazm	0.360748
0.542115	Cottrazm	0.321694
0.65938	Cottrazm	0.178601
0.542115	Cottrazm	0.312567
0.898101	Cottrazm	0.0759018
0.872278	Cottrazm	0.072339
0.576087	Cottrazm	0.206159
0.542115	Cottrazm	0.326372
0.835504	Cottrazm	0.0221403
0.542115	Cottrazm	0.321021
0.856809	Cottrazm	0.0863957
0.886186	Cottrazm	0.0561498
0.898101	Cottrazm	0.0587086
0.886186	Cottrazm	0.0644198
0.82584	Cottrazm	0.113854
0.898101	Cottrazm	0.0493085
0.681318	Cottrazm	0.210235
0.483546	Cottrazm	0.292904
0.521749	Cottrazm	0.274167
0.840168	Cottrazm	0.151194
0.540621	Cottrazm	0.419314
0.630126	Cottrazm	0.296565
0.542115	Cottrazm	0.332045
0.986013	Cottrazm	5.62118e-05
0.594266	Cottrazm	0.312573
1	Cottrazm	0.0143093
0.521749	Cottrazm	0.39596
0.838307	Cottrazm	0.10707
0.0745356	Cottrazm	0.614993
0.630126	Cottrazm	0.270403
0.540621	Cottrazm	0.288152
0.368605	Cottrazm	0.335788
0.645975	Cottrazm	0.277616
0.886186	Cottrazm	0.08332
1	Cottrazm	0.0230881
0.443422	Cottrazm	0.391316
0.542115	Cottrazm	0.311301
0.714329	Cottrazm	0.149311
0.394405	Cottrazm	0.360163
0.898101	Cottrazm	0.0475351
0.944444	Cottrazm	0.00740767
0.770154	Cottrazm	0.219368
0.884652	Cottrazm	0.0552347
0.576087	Cottrazm	0.286473
0.540621	Cottrazm	0.397128
0.443422	Cottrazm	0.435615
0.886186	Cottrazm	0.0667745
0.630126	Cottrazm	0.259834
0.630126	Cottrazm	0.289933
0.540621	Cottrazm	0.316379
0.763763	Cottrazm	0.137925
0.720082	Cottrazm	0.197245
0.630126	Cottrazm	0.21219
0.630126	Cottrazm	0.236934
0.675664	Cottrazm	0.236453
0.856809	Cottrazm	0.0775924
0.886186	Cottrazm	0.0727647
0.774225	Cottrazm	0.105735
1	Cottrazm	0.00336908
0.540621	Cottrazm	0.356956
0.630126	Cottrazm	0.287549
0.542115	Cottrazm	0.314991
1	Cottrazm	0.0033511
0.869582	Cottrazm	0.0594651
1	Cottrazm	0.0199791
0.886186	Cottrazm	0.127615
0.898101	Cottrazm	0.077103
0.645975	Cottrazm	0.275598
0.560112	Cottrazm	0.271656
0.898101	Cottrazm	0.0699467
1	Cottrazm	0.0367617
-0.280056	Cottrazm	0.793994
0.368605	Cottrazm	0.291206
0.835504	Cottrazm	0.0744009
0.540621	Cottrazm	0.313112
0.94054	Cottrazm	0.0399816
0.542115	Cottrazm	0.31283
0.898101	Cottrazm	0.0561468
0.383065	Cottrazm	0.227922
0.719375	Cottrazm	0.177913
0.73721	Cottrazm	0.200755
0.835504	Cottrazm	0.0348294
0.884652	Cottrazm	0.0864748
0.368605	Cottrazm	0.279051
0.835504	Cottrazm	0.182058
0.884652	Cottrazm	0.162485
0.368605	Cottrazm	0.291367
0.65938	Cottrazm	0.183074
0.819892	Cottrazm	0.0746141
0.527504	Cottrazm	0.167024
0.73721	Cottrazm	0.131923
1	Cottrazm	0.0108413
0.320013	Cottrazm	0.241928
0.989071	Cottrazm	0.0973283
0.884652	Cottrazm	0.0380586
0.423243	Cottrazm	0.269615
0.884652	Cottrazm	0.0720691
0.884652	Cottrazm	0.0866441
0.73721	Cottrazm	0.161177
0.576087	Cottrazm	0.188567
0.383065	Cottrazm	0.176442
0.73721	Cottrazm	0.134733
0.73721	Cottrazm	0.134315
0.884652	Cottrazm	0.0366794
0.819892	Cottrazm	0.0997129
0.368605	Cottrazm	0.174152
0.368605	Cottrazm	0.161407
0.675664	Cottrazm	0.297164
0.368605	Cottrazm	0.281009
1	Cottrazm	0.0374287
0.884652	Cottrazm	0.0146404
0.73721	Cottrazm	0.194564
0.728261	Cottrazm	0.131994
0.73721	Cottrazm	0.152757
0.368605	Cottrazm	0.302862
0.944444	Cottrazm	0.10579
0.423243	Cottrazm	0.233981
0.819892	Cottrazm	0.0661924
0.540621	Cottrazm	0.298516
0.527504	Cottrazm	0.157117
0.819892	Cottrazm	0.0606997
0.172016	Cottrazm	0.404464
0.65938	Cottrazm	0.17851
0.423243	Cottrazm	0.25007
0.989071	Cottrazm	0.0160081
0.368605	Cottrazm	0.262202
0.884652	Cottrazm	0.0178719
1	Cottrazm	0.0282432
0.721688	Cottrazm	0.168186
0.368605	Cottrazm	0.266302
0.989071	Cottrazm	0.00461216
0.989071	Cottrazm	0.0851629
0.368605	Cottrazm	0.365018
0.884652	Cottrazm	0.0474581
0.368605	Cottrazm	0.143674
0.368605	Cottrazm	0.186918
1	Cottrazm	0.00432953
0.510754	Cottrazm	0.230852
0.989071	Cottrazm	0.0548485
0.467391	Cottrazm	0.198628
0.372678	Cottrazm	0.310729
0.368605	Cottrazm	0.191177
0.989071	Cottrazm	0.0133274
0.368605	Cottrazm	0.229189
0.721688	Cottrazm	0.125744
0.368605	Cottrazm	0.179457
0.368605	Cottrazm	0.172518
0.277778	Cottrazm	0.480048
0.884652	Cottrazm	0.0211278
0.884652	Cottrazm	0.0996286
0.956522	Cottrazm	0.12702
0.989071	Cottrazm	0.0478121
1	Cottrazm	0.0365997
0.73721	Cottrazm	0.0967797
0.527504	Cottrazm	0.153587
0.835504	Cottrazm	0.0249465
0.884652	Cottrazm	0.0810614
0.368605	Cottrazm	0.332877
0.368605	Cottrazm	0.256655
0.806226	Cottrazm	0.0910617
0.271739	Cottrazm	0.356907
0.989071	Cottrazm	0.0262587
0.989071	Cottrazm	0.0966144
0.383065	Cottrazm	0.154077
0.368605	Cottrazm	0.140984
0.368605	Cottrazm	0.317928
0.368605	Cottrazm	0.346134
0.368605	Cottrazm	0.254958
0.368605	Cottrazm	0.324813
0.73721	Cottrazm	0.168639
0.527504	Cottrazm	0.175596
0.884652	Cottrazm	0.0304474
0.73721	Cottrazm	0.238139
0.65938	Cottrazm	0.160998
0.884652	Cottrazm	0.0180796
0.884652	Cottrazm	0.0262153
0.368605	Cottrazm	0.239066
0.884652	Cottrazm	0.0643717
0.956522	Cottrazm	0.061021
0.368605	Cottrazm	0.218848
0.73721	Cottrazm	0.15479
0.956522	Cottrazm	0.129283
0.989071	Cottrazm	0.0181492
0.923133	Cottrazm	0.200321
0.368605	Cottrazm	0.166213
0.368605	Cottrazm	0.204425
1	Cottrazm	0.0204591
0.989071	Cottrazm	0.0555515
0.527504	Cottrazm	0.138586
0.527504	Cottrazm	0.149118
1	Cottrazm	0.0251211
0.884652	Cottrazm	0.0392126
1	Cottrazm	0.00832551
0.884652	Cottrazm	0.0215555
0.172016	Cottrazm	0.538837
0.510754	Cottrazm	0.265069
1	Cottrazm	0.0130853
0.819892	Cottrazm	0.0565702
0.527504	Cottrazm	0.123579
0.320013	Cottrazm	0.253967
0.989071	Cottrazm	0.0338546
0.989071	Cottrazm	0.0751318
0.884652	Cottrazm	0.0965509
0.989071	Cottrazm	0.0673766
0.884652	Cottrazm	0.122219
0.368605	Cottrazm	0.243983
0.368605	Cottrazm	0.177803
0.368605	Cottrazm	0.305882
1	Cottrazm	0.00454141
0.188562	Cottrazm	0.430521
0.5	Cottrazm	0.274076
0.368605	Cottrazm	0.186644
0.989071	Cottrazm	0.0498465
0.884652	Cottrazm	0.0260454
0.675664	Cottrazm	0.202817
0.368605	Cottrazm	0.195348
0.989071	Cottrazm	0.026344
0.368605	Cottrazm	0.268639
0.819892	Cottrazm	0.100018
0.73721	Cottrazm	0.199877
0.884652	Cottrazm	0.0178466
0.884652	Cottrazm	0.108976
0.368605	Cottrazm	0.275159
0.368605	Cottrazm	0.161177
0.73721	Cottrazm	0.0724594
0.884652	Cottrazm	0.0518643
0.728261	Cottrazm	0.122846
0.372678	Cottrazm	0.233959
0.195652	Cottrazm	0.361106
0.73721	Cottrazm	0.258706
0.73721	Cottrazm	0.0864727
0.368605	Cottrazm	0.344086
0.989071	Cottrazm	0.0265019
0.956522	Cottrazm	0.0669887
0.540621	Cottrazm	0.306472
0.728261	Cottrazm	0.109452
0.73721	Cottrazm	0.161371
0.884652	Cottrazm	0.057347
0.956522	Cottrazm	0.14178
1	Cottrazm	0.0137937
0.884652	Cottrazm	0.090277
0.884652	Cottrazm	0.0323581
0.884652	Cottrazm	0.0181758
0.527504	Cottrazm	0.179606
0.989071	Cottrazm	0.0405294
0.884652	Cottrazm	0.0628823
0.884652	Cottrazm	0.0557342
0.884652	Cottrazm	0.02409
0.930261	Cottrazm	0.0424295
0.989071	Cottrazm	0.0196284
0.368605	Cottrazm	0.25377
0.268398	Cottrazm	0.364575
0.368605	Cottrazm	0.254413
0.5	Cottrazm	0.179567
0.510754	Cottrazm	0.164882
0.884652	Cottrazm	0.0369422
0.65938	Cottrazm	0.212702
0.5	Cottrazm	0.177426
0.65938	Cottrazm	0.163925
0.527504	Cottrazm	0.133674
0.923133	Cottrazm	0.191297
0.73721	Cottrazm	0.257062
0.368605	Cottrazm	0.263024
0.884652	Cottrazm	0.0275053
0.835504	Cottrazm	0.0490554
1	Cottrazm	0.0101622
0.989071	Cottrazm	0.03309
0.884652	Cottrazm	0.0526324
0.73721	Cottrazm	0.140225
0.989071	Cottrazm	0.0111714
0.884652	Cottrazm	0.0768385
0.368605	Cottrazm	0.24414
0.819892	Cottrazm	0.05528
0.65938	Cottrazm	0.156767
1	Cottrazm	0.036646
0.368605	Cottrazm	0.188152
0.989071	Cottrazm	0.016756
0.956522	Cottrazm	0.0520631
0.576087	Cottrazm	0.206249
0.368605	Cottrazm	0.274495
0.383065	Cottrazm	0.239872
0.576087	Cottrazm	0.195797
0.989071	Cottrazm	0.0657544
0.884652	Cottrazm	0.0707854
0.467391	Cottrazm	0.222778
0.368605	Cottrazm	0.245939
0.73721	Cottrazm	0.15911
0.884652	Cottrazm	0.0509622
0.989071	Cottrazm	0.017594
0.372678	Cottrazm	0.213678
0.989071	Cottrazm	0.0251332
0.956522	Cottrazm	0.00628207
0.65938	Cottrazm	0.170803
0.383065	Cottrazm	0.285287
0.65938	Cottrazm	0.186525
0.527504	Cottrazm	0.168522
0.73721	Cottrazm	0.181275
0.756521	Cottrazm	0.11164
0.989071	Cottrazm	0.0215237
1	Cottrazm	0.00617957
0.884652	Cottrazm	0.0442698
0.372678	Cottrazm	0.185399
1	Cottrazm	0.0191159
0.510754	Cottrazm	0.227973
0.527504	Cottrazm	0.139366
0.989071	Cottrazm	0.0162822
0.73721	Cottrazm	0.104947
0.73721	Cottrazm	0.138664
1	Cottrazm	0.00519212
0.368605	Cottrazm	0.288266
0.598734	Cottrazm	0.216593
0.884652	Cottrazm	0.0171862
0.65938	Cottrazm	0.208556
0.83205	Cottrazm	0.103456
0.368605	Cottrazm	0.185907
1	Cottrazm	0.000703571
0.989071	Cottrazm	0.0131737
0.73721	Cottrazm	0.142126
0.884652	Cottrazm	0.00866848
0.65938	Cottrazm	0.135641
0.5	Cottrazm	0.152527
0.5	Cottrazm	0.161145
0.989071	Cottrazm	0.00358878
0.197814	Cottrazm	0.362758
0.423243	Cottrazm	0.248663
0.65938	Cottrazm	0.163825
1	Cottrazm	5.44867e-05
0.989071	Cottrazm	0.0251304
0.368605	Cottrazm	0.361125
0.5	Cottrazm	0.180249
0.684783	Cottrazm	0.218559
1	Cottrazm	0.00551835
0.73721	Cottrazm	0.220218
0.819892	Cottrazm	0.0552459
0.527504	Cottrazm	0.147238
1	Cottrazm	0.0108593
0.989071	Cottrazm	0.0275026
0.956522	Cottrazm	0.0803935
0.5	Cottrazm	0.141041
0.368605	Cottrazm	0.28715
0.884652	Cottrazm	0.0241111
0.73721	Cottrazm	0.137687
0.73721	Cottrazm	0.178838
0.884652	Cottrazm	0.0405783
0.5	Cottrazm	0.177131
0.884652	Cottrazm	0.17754
0.73721	Cottrazm	0.149587
0.527504	Cottrazm	0.153987
0.884652	Cottrazm	0.100136
0.744849	Cottrazm	0.204049
0.638915	Cottrazm	0.229111
0.593442	Cottrazm	0.228696
0.73721	Cottrazm	0.162296
0.884652	Cottrazm	0.0309277
1	Cottrazm	0.0574733
0.65938	Cottrazm	0.197529
0.884652	Cottrazm	0.05424
0.368605	Cottrazm	0.231878
0.65938	Cottrazm	0.161133
0.527504	Cottrazm	0.233953
0.65938	Cottrazm	0.148005
0.65938	Cottrazm	0.169953
0.510754	Cottrazm	0.205051
0.73721	Cottrazm	0.202144
0.368605	Cottrazm	0.222828
0.527504	Cottrazm	0.209067
0.819892	Cottrazm	0.0842327
0.172016	Cottrazm	0.522275
0.989071	Cottrazm	0.0472202
0.172016	Cottrazm	0.385216
0.884652	Cottrazm	0.0581097
0.806226	Cottrazm	0.0899667
0.675664	Cottrazm	0.237685
0.675664	Cottrazm	0.273199
0.368605	Cottrazm	0.162482
0.368605	Cottrazm	0.295692
0.73721	Cottrazm	0.170873
0.675664	Cottrazm	0.272724
0.73721	Cottrazm	0.228676
[truncated: 22,301 more rows]

## Sheet: Fig3ef
x	y	CellTypes	Datset
5.61531	-4.74084	T	Pre
9.93927	2.19393	B/Plasma	Pre
8.71227	-6.78099	T	Pre
9.26343	1.94476	B/Plasma	Pre
9.84956	2.14069	B/Plasma	Pre
6.22651	-5.79642	T	Pre
9.92774	2.32836	B/Plasma	Pre
6.82342	-4.94805	T	Pre
9.65572	0.901241	B/Plasma	Pre
6.26455	-5.85192	T	Pre
9.03987	1.91191	B/Plasma	Pre
5.96713	-5.94228	T	Pre
9.41025	2.20357	B/Plasma	Pre
6.9317	-5.26724	T	Pre
10.1891	0.840436	B/Plasma	Pre
5.79397	-4.37415	T	Pre
9.90836	1.18191	B/Plasma	Pre
5.51294	-5.29473	T	Pre
9.74111	2.36579	B/Plasma	Pre
5.88397	-5.84014	T	Pre
9.28666	2.20889	B/Plasma	Pre
5.82407	-4.46377	T	Pre
9.78731	1.63154	B/Plasma	Pre
5.82541	-5.42292	T	Pre
9.42179	1.76069	B/Plasma	Pre
5.74534	-5.22401	T	Pre
10.0214	2.19225	B/Plasma	Pre
5.76961	-4.15313	T	Pre
10.1483	2.09344	B/Plasma	Pre
5.93654	-5.26669	T	Pre
9.54003	1.8826	B/Plasma	Pre
6.41222	-6.06818	T	Pre
9.52265	0.711918	B/Plasma	Pre
6.72578	-5.70734	T	Pre
9.95811	2.09627	B/Plasma	Pre
5.84063	-5.6161	T	Pre
9.30724	2.35458	B/Plasma	Pre
7.65347	-6.22071	T	Pre
9.7336	1.37214	B/Plasma	Pre
6.00684	-5.63416	T	Pre
10.5244	0.299544	B/Plasma	Pre
5.59309	-4.71695	T	Pre
9.82859	2.13986	B/Plasma	Pre
5.54019	-5.45633	T	Pre
9.71654	2.57064	B/Plasma	Pre
5.61112	-5.17797	T	Pre
10.0628	2.15688	B/Plasma	Pre
5.55248	-5.52627	T	Pre
10.0469	1.56288	B/Plasma	Pre
7.54036	-6.0153	T	Pre
9.98848	0.211332	B/Plasma	Pre
5.91594	-5.87577	T	Pre
9.54495	2.49022	B/Plasma	Pre
5.922	-5.46069	T	Pre
9.30401	1.90472	B/Plasma	Pre
5.51833	-5.10606	T	Pre
10.0059	2.31727	B/Plasma	Pre
5.53429	-4.71008	T	Pre
9.841	2.46792	B/Plasma	Pre
6.53636	-6.13794	T	Pre
8.80089	0.174966	B/Plasma	Pre
6.80549	-5.90237	T	Pre
9.68757	0.541584	B/Plasma	Pre
6.58079	-5.64419	T	Pre
11.1515	0.916682	B/Plasma	Pre
5.67332	-5.08846	T	Pre
10.0182	1.97708	B/Plasma	Pre
5.66419	-5.06916	T	Pre
10.0822	1.52659	B/Plasma	Pre
7.65894	-5.94343	T	Pre
9.48862	0.764787	B/Plasma	Pre
6.32162	-6.63102	T	Pre
8.98877	0.657664	B/Plasma	Pre
8.63012	-6.62186	T	Pre
9.35801	0.617711	B/Plasma	Pre
6.24921	-6.66882	T	Pre
8.45692	1.29858	B/Plasma	Pre
6.04031	-5.82329	T	Pre
9.7376	1.54937	B/Plasma	Pre
5.78742	-4.33296	T	Pre
9.99634	1.42045	B/Plasma	Pre
6.20084	-5.1154	T	Pre
9.93682	0.552208	B/Plasma	Pre
7.20835	-5.10351	T	Pre
9.38636	1.61037	B/Plasma	Pre
6.18453	-5.92974	T	Pre
9.34412	2.21597	B/Plasma	Pre
7.67784	-6.04539	T	Pre
9.65004	0.534994	B/Plasma	Pre
5.48469	-4.91563	T	Pre
10.1375	1.84322	B/Plasma	Pre
5.99122	-5.97752	T	Pre
9.21803	2.20944	B/Plasma	Pre
6.9908	-5.03767	T	Pre
9.5929	0.719699	B/Plasma	Pre
5.56113	-5.55295	T	Pre
9.60668	2.42326	B/Plasma	Pre
6.63768	-5.06871	T	Pre
10.2745	0.448424	B/Plasma	Pre
5.5416	-5.29651	T	Pre
9.65	2.18694	B/Plasma	Pre
6.21824	-4.91922	T	Pre
9.92291	1.55313	B/Plasma	Pre
6.91027	-4.98741	T	Pre
10.3947	0.254754	B/Plasma	Pre
5.78991	-4.32654	T	Pre
10.1021	1.74076	B/Plasma	Pre
8.24892	-6.57111	T	Pre
9.54114	0.861099	B/Plasma	Pre
5.89223	-5.49332	T	Pre
9.10419	2.26554	B/Plasma	Pre
6.15306	-5.24898	T	Pre
9.41587	2.43534	B/Plasma	Pre
5.51302	-5.48534	T	Pre
10.0105	1.86355	B/Plasma	Pre
5.95665	-5.74603	T	Pre
9.35097	1.36518	B/Plasma	Pre
5.54709	-4.77034	T	Pre
10.2185	1.55395	B/Plasma	Pre
8.49771	-7.09985	T	Pre
9.60793	0.477902	B/Plasma	Pre
5.76643	-4.99801	T	Pre
10.1577	1.75905	B/Plasma	Pre
5.59267	-5.50237	T	Pre
9.47122	2.02131	B/Plasma	Pre
5.79229	-4.24183	T	Pre
9.68812	1.99548	B/Plasma	Pre
6.02815	-5.79706	T	Pre
9.53557	1.48781	B/Plasma	Pre
6.27296	-5.89916	T	Pre
9.34003	1.56215	B/Plasma	Pre
7.2591	-5.36303	T	Pre
9.56993	0.675881	B/Plasma	Pre
6.30124	-6.43403	T	Pre
8.43857	1.99093	B/Plasma	Pre
5.59753	-5.10532	T	Pre
10.0787	2.21839	B/Plasma	Pre
5.78953	-4.20279	T	Pre
10.3135	0.910204	B/Plasma	Pre
7.18832	-6.23543	T	Pre
9.44005	0.457683	B/Plasma	Pre
5.76763	-4.14592	T	Pre
10.1531	1.96907	B/Plasma	Pre
8.0977	-6.23143	T	Pre
10.1703	0.326633	B/Plasma	Pre
7.15145	-5.49974	T	Pre
9.55594	0.536855	B/Plasma	Pre
5.7425	-4.24871	T	Pre
10.1751	1.41472	B/Plasma	Pre
5.6099	-5.19807	T	Pre
10.1554	2.19839	B/Plasma	Pre
6.45582	-5.30277	T	Pre
9.28144	2.23415	B/Plasma	Pre
1.74495	0.63567	T	Pre
11.6196	0.900439	B/Plasma	Pre
6.08848	-5.12151	T	Pre
10.0503	1.75286	B/Plasma	Pre
6.63972	-5.79644	T	Pre
9.4904	1.14057	B/Plasma	Pre
7.14241	-5.99978	T	Pre
9.48356	0.743903	B/Plasma	Pre
6.27453	-5.88282	T	Pre
9.32785	2.05358	B/Plasma	Pre
7.01728	-5.48066	T	Pre
10.932	0.823098	B/Plasma	Pre
5.84874	-5.21847	T	Pre
10.1645	1.82382	B/Plasma	Pre
5.5551	-5.03143	T	Pre
10.098	2.26935	B/Plasma	Pre
5.49769	-4.94772	T	Pre
9.75038	2.38127	B/Plasma	Pre
8.11575	-6.51891	T	Pre
9.60491	0.66147	B/Plasma	Pre
5.75737	-4.36092	T	Pre
10.1465	1.39818	B/Plasma	Pre
6.4279	-5.28184	T	Pre
10.6997	0.336009	B/Plasma	Pre
5.85493	-5.16973	T	Pre
10.1466	1.80505	B/Plasma	Pre
5.48863	-5.32942	T	Pre
9.70257	2.52762	B/Plasma	Pre
6.05111	-4.54415	T	Pre
10.1961	1.97362	B/Plasma	Pre
8.59937	-7.33053	T	Pre
9.53336	0.534186	B/Plasma	Pre
5.79089	-5.69942	T	Pre
9.80703	1.57678	B/Plasma	Pre
5.65759	-5.05487	T	Pre
10.1834	1.99329	B/Plasma	Pre
6.06557	-5.71276	T	Pre
9.93498	1.7178	B/Plasma	Pre
7.00249	-5.90981	T	Pre
9.93451	0.425167	B/Plasma	Pre
5.80154	-5.85477	T	Pre
9.5871	2.44336	B/Plasma	Pre
6.87143	-6.21676	T	Pre
9.32077	2.10204	B/Plasma	Pre
5.57883	-5.42528	T	Pre
9.55778	2.40926	B/Plasma	Pre
5.70571	-5.12519	T	Pre
10.6086	1.43302	B/Plasma	Pre
5.52381	-5.36882	T	Pre
9.83642	1.63554	B/Plasma	Pre
5.74863	-5.2681	T	Pre
9.28693	2.21611	B/Plasma	Pre
6.10405	-5.55832	T	Pre
9.17435	2.33865	B/Plasma	Pre
5.82197	-4.31729	T	Pre
9.95568	1.5994	B/Plasma	Pre
6.03319	-5.74923	T	Pre
9.95041	1.70881	B/Plasma	Pre
6.19842	-5.8557	T	Pre
9.10667	1.88488	B/Plasma	Pre
5.95573	-5.48715	T	Pre
10.2263	1.99597	B/Plasma	Pre
6.1612	-5.9397	T	Pre
9.22933	1.65336	B/Plasma	Pre
5.54751	-5.35924	T	Pre
9.67188	2.51595	B/Plasma	Pre
5.54883	-4.80111	T	Pre
10.0378	1.69239	B/Plasma	Pre
5.78453	-4.22157	T	Pre
9.48521	2.4861	B/Plasma	Pre
6.13058	-5.9932	T	Pre
9.42991	2.4967	B/Plasma	Pre
5.467	-5.03095	T	Pre
9.7108	2.57181	B/Plasma	Pre
5.50874	-5.29107	T	Pre
9.94299	2.36313	B/Plasma	Pre
5.97754	-4.32886	T	Pre
10.198	1.96287	B/Plasma	Pre
5.59362	-4.99994	T	Pre
9.52086	2.32877	B/Plasma	Pre
6.84368	-6.03762	T	Pre
9.44415	1.43729	B/Plasma	Pre
5.67061	-5.67873	T	Pre
9.48859	2.07678	B/Plasma	Pre
6.27637	-5.25267	T	Pre
9.87502	1.17914	B/Plasma	Pre
7.45605	-6.10247	T	Pre
9.37025	1.48805	B/Plasma	Pre
5.86527	-4.21374	T	Pre
9.35987	2.16735	B/Plasma	Pre
6.9314	-6.24048	T	Pre
9.83632	0.790577	B/Plasma	Pre
5.50843	-5.41358	T	Pre
9.79393	2.47223	B/Plasma	Pre
7.17892	-5.10619	T	Pre
10.7736	0.321675	B/Plasma	Pre
5.98765	-6.04452	T	Pre
8.99276	1.70636	B/Plasma	Pre
9.9837	2.08007	B/Plasma	Pre
6.63231	-5.46729	T	Pre
9.61472	0.681853	B/Plasma	Pre
7.5858	-5.91203	T	Pre
9.77454	0.535199	B/Plasma	Pre
6.10645	-5.97489	T	Pre
8.78335	0.176886	B/Plasma	Pre
5.59344	-4.7313	T	Pre
9.6529	1.93847	B/Plasma	Pre
5.84962	-5.61271	T	Pre
9.65834	2.32772	B/Plasma	Pre
5.95131	-5.82539	T	Pre
9.50086	2.21529	B/Plasma	Pre
8.05568	-6.45524	T	Pre
9.52745	0.675229	B/Plasma	Pre
5.86046	-4.2751	T	Pre
9.8146	1.33737	B/Plasma	Pre
6.09489	-5.36328	T	Pre
9.6606	0.684091	B/Plasma	Pre
5.75157	-4.1933	T	Pre
9.95803	2.13202	B/Plasma	Pre
6.16721	-5.36605	T	Pre
9.16995	2.36398	B/Plasma	Pre
6.33937	-5.81358	T	Pre
9.3256	1.7322	B/Plasma	Pre
6.25005	-6.05656	T	Pre
9.42359	0.491121	B/Plasma	Pre
5.78763	-5.33681	T	Pre
10.1222	2.19738	B/Plasma	Pre
5.96408	-5.86428	T	Pre
9.6881	2.11573	B/Plasma	Pre
5.70916	-4.53513	T	Pre
10.054	1.94163	B/Plasma	Pre
5.93123	-5.50814	T	Pre
9.38739	2.05393	B/Plasma	Pre
5.49416	-5.36388	T	Pre
9.60411	2.24494	B/Plasma	Pre
6.29171	-4.9645	T	Pre
9.78818	1.80548	B/Plasma	Pre
5.53492	-5.27205	T	Pre
9.84915	1.64151	B/Plasma	Pre
6.4403	-5.78658	T	Pre
9.38488	0.771685	B/Plasma	Pre
6.08203	-5.89033	T	Pre
8.92403	2.19599	B/Plasma	Pre
8.00245	-6.32354	T	Pre
9.5872	0.525132	B/Plasma	Pre
6.08826	-5.2959	T	Pre
9.41495	2.16394	B/Plasma	Pre
5.76517	-5.29555	T	Pre
9.32561	2.46503	B/Plasma	Pre
5.97623	-5.0375	T	Pre
9.97192	1.92139	B/Plasma	Pre
5.67865	-4.92504	T	Pre
9.60249	2.43872	B/Plasma	Pre
5.67662	-4.33398	T	Pre
10.0196	2.03595	B/Plasma	Pre
5.67975	-4.2422	T	Pre
10.226	1.98206	B/Plasma	Pre
6.47959	-5.75098	T	Pre
9.29666	2.25132	B/Plasma	Pre
7.35591	-6.09527	T	Pre
9.48852	1.59028	B/Plasma	Pre
5.88226	-5.49292	T	Pre
9.56417	2.3014	B/Plasma	Pre
6.47219	-5.70163	T	Pre
9.28056	1.69159	B/Plasma	Pre
5.64171	-4.75995	T	Pre
9.81566	1.90261	B/Plasma	Pre
6.25003	-5.85829	T	Pre
9.66903	1.97579	B/Plasma	Pre
6.19262	-5.52004	T	Pre
9.09555	2.32537	B/Plasma	Pre
6.56668	-4.83709	T	Pre
10.538	0.323257	B/Plasma	Pre
5.98034	-5.77815	T	Pre
9.89658	0.373969	B/Plasma	Pre
9.91833	2.13179	B/Plasma	Pre
5.47758	-4.96989	T	Pre
9.92689	2.3848	B/Plasma	Pre
5.86722	-4.24904	T	Pre
9.797	2.19159	B/Plasma	Pre
6.06936	-5.91296	T	Pre
9.57092	2.56436	B/Plasma	Pre
5.5831	-4.67267	T	Pre
10.0878	1.91081	B/Plasma	Pre
5.5315	-4.87104	T	Pre
10.0705	1.8928	B/Plasma	Pre
5.51102	-5.03485	T	Pre
9.92826	2.11568	B/Plasma	Pre
6.33584	-5.71034	T	Pre
10.1174	1.91117	B/Plasma	Pre
5.92796	-5.80247	T	Pre
9.45732	2.48905	B/Plasma	Pre
5.56537	-5.50793	T	Pre
9.91781	2.02112	B/Plasma	Pre
5.51746	-5.37352	T	Pre
10.0712	1.59493	B/Plasma	Pre
5.98352	-5.31628	T	Pre
9.32587	2.28183	B/Plasma	Pre
5.60939	-5.66217	T	Pre
9.66688	2.07272	B/Plasma	Pre
5.73399	-5.82483	T	Pre
9.31531	1.97136	B/Plasma	Pre
5.86286	-4.92514	T	Pre
10.215	1.80147	B/Plasma	Pre
7.73536	-6.33134	T	Pre
9.78816	0.587327	B/Plasma	Pre
6.23431	-5.93497	T	Pre
9.26042	1.72153	B/Plasma	Pre
6.34755	-5.75623	T	Pre
9.96782	1.68742	B/Plasma	Pre
5.65337	-5.0855	T	Pre
10.1515	2.15349	B/Plasma	Pre
5.72428	-4.33158	T	Pre
10.2461	1.20823	B/Plasma	Pre
6.23664	-5.85787	T	Pre
9.44114	2.38138	B/Plasma	Pre
7.02957	-4.9989	T	Pre
10.1496	0.178463	B/Plasma	Pre
5.54284	-5.06015	T	Pre
10.1362	2.01454	B/Plasma	Pre
6.31072	-5.82069	T	Pre
9.36434	1.84536	B/Plasma	Pre
7.57832	-5.71004	T	Pre
9.43578	0.766034	B/Plasma	Pre
5.69787	-4.9249	T	Pre
10.9296	1.11593	B/Plasma	Pre
5.56397	-5.29169	T	Pre
9.67352	2.47053	B/Plasma	Pre
5.65852	-4.78607	T	Pre
10.0797	1.60474	B/Plasma	Pre
6.05456	-5.7318	T	Pre
9.86216	1.79478	B/Plasma	Pre
5.46474	-5.34565	T	Pre
9.6866	2.36558	B/Plasma	Pre
8.55597	-6.96789	T	Pre
9.82311	0.334628	B/Plasma	Pre
6.99472	-4.60892	T	Pre
10.1664	0.180319	B/Plasma	Pre
5.52049	-5.39671	T	Pre
9.71311	2.50203	B/Plasma	Pre
5.71813	-5.70881	T	Pre
9.54638	2.55776	B/Plasma	Pre
6.27525	-5.99109	T	Pre
9.13263	1.81394	B/Plasma	Pre
4.44458	11.5542	Fibroblast	Pre
-1.12337	-10.2046	Endothelial	Pre
5.31567	11.9237	Fibroblast	Pre
0.243249	-10.8079	Endothelial	Pre
3.94397	11.8953	Fibroblast	Pre
-0.0768001	-12.2309	Endothelial	Pre
1.74145	5.4866	T	Pre
-2.38955	1.73396	Myeloid	Pre
2.98498	12.0272	Fibroblast	Pre
-1.82352	-9.66935	Endothelial	Pre
2.87027	9.80705	Fibroblast	Pre
0.0752806	-9.6001	Endothelial	Pre
5.73804	12.8627	Fibroblast	Pre
0.141692	-10.8137	Endothelial	Pre
3.24763	10.7593	Fibroblast	Pre
-0.401174	-9.92364	Endothelial	Pre
4.15453	12.4633	Fibroblast	Pre
1.27273	-11.2791	Endothelial	Pre
3.78731	10.9585	Fibroblast	Pre
-1.35491	-10.1685	Endothelial	Pre
3.68589	5.75492	T	Pre
4.8152	5.54349	B/Plasma	Pre
1.42162	5.86302	T	Pre
-2.46051	1.92494	Myeloid	Pre
1.6487	5.69714	T	Pre
-2.04911	1.76374	Myeloid	Pre
2.12455	9.54816	Fibroblast	Pre
-2.44695	-4.47109	Endothelial	Pre
3.22277	11.6815	Fibroblast	Pre
-1.7156	-9.80037	Endothelial	Pre
4.16392	11.9492	Fibroblast	Pre
1.60339	-12.0662	Endothelial	Pre
8.30076	0.224888	T	Pre
-7.84183	3.4912	Tumor	Pre
-7.90708	3.3122	Epithelial	Pre
2.26746	5.10944	T	Pre
-1.44713	2.21353	Myeloid	Pre
5.10604	5.07785	B/Plasma	Pre
3.78721	5.87797	T	Pre
4.37812	5.80401	B/Plasma	Pre
3.3449	11.1572	Fibroblast	Pre
-1.49076	-10.1459	Endothelial	Pre
3.62234	10.5122	Fibroblast	Pre
-0.104198	-10.5373	Endothelial	Pre
3.05326	11.777	Fibroblast	Pre
-1.69046	-9.8642	Endothelial	Pre
1.67892	4.59474	T	Pre
-1.9818	1.57814	Myeloid	Pre
3.15827	2.11277	T	Pre
-7.25052	3.40041	Tumor	Pre
3.37595	5.6833	T	Pre
-0.760215	1.62079	B/Plasma	Pre
2.97115	5.89084	T	Pre
5.26269	5.03827	B/Plasma	Pre
2.20972	9.6991	Fibroblast	Pre
-2.75665	-4.29041	Endothelial	Pre
2.19408	9.67407	Fibroblast	Pre
-2.69302	-3.62714	Endothelial	Pre
5.42664	10.2534	Fibroblast	Pre
0.400574	-10.2109	Endothelial	Pre
4.97661	12.6361	Fibroblast	Pre
1.73248	-12.2394	Endothelial	Pre
4.28829	12.8905	Fibroblast	Pre
1.3869	-11.6075	Endothelial	Pre
2.85354	-1.20032	T	Pre
-7.66646	3.16881	Tumor	Pre
-7.74587	3.12495	Epithelial	Pre
2.76265	11.9367	Fibroblast	Pre
-1.85473	-9.58308	Endothelial	Pre
3.98084	12.634	Fibroblast	Pre
0.945617	-12.885	Endothelial	Pre
3.05886	12.092	Fibroblast	Pre
-1.47297	-10.1357	Endothelial	Pre
4.09626	12.433	Fibroblast	Pre
1.59143	-11.6163	Endothelial	Pre
1.93183	4.7439	T	Pre
-2.43571	1.25854	Myeloid	Pre
2.98061	5.68464	T	Pre
5.15327	5.1087	B/Plasma	Pre
4.28366	10.9199	Fibroblast	Pre
1.69818	-12.0937	Endothelial	Pre
3.28725	10.0157	Fibroblast	Pre
-0.218177	-9.6501	Endothelial	Pre
2.16275	9.50955	Fibroblast	Pre
-2.42407	-4.31842	Endothelial	Pre
4.76373	9.68917	Fibroblast	Pre
1.63165	-12.0173	Endothelial	Pre
3.9131	11.3384	Fibroblast	Pre
1.35894	-12.0247	Endothelial	Pre
3.8212	12.5172	Fibroblast	Pre
-0.0656142	-13.0722	Endothelial	Pre
4.21951	11.5317	Fibroblast	Pre
1.70052	-11.8213	Endothelial	Pre
2.99389	11.3362	Fibroblast	Pre
-1.76315	-9.68492	Endothelial	Pre
3.43508	11.0305	Fibroblast	Pre
-0.871517	-9.98531	Endothelial	Pre
2.79691	9.94675	Fibroblast	Pre
-0.0942246	-9.01067	Endothelial	Pre
5.84101	11.4857	Fibroblast	Pre
0.457865	-10.5701	Endothelial	Pre
4.18592	12.416	Fibroblast	Pre
-1.18149	-10.5821	Endothelial	Pre
3.02945	10.6651	Fibroblast	Pre
-0.680108	-9.52781	Endothelial	Pre
4.06226	12.9744	Fibroblast	Pre
1.5043	-12.0603	Endothelial	Pre
2.11686	9.45313	Fibroblast	Pre
-2.45748	-3.6307	Endothelial	Pre
3.03776	1.71754	T	Pre
-2.85234	-0.708378	Myeloid	Pre
8.42258	0.412782	B/Plasma	Pre
2.38781	-11.8519	Endothelial	Pre
5.4154	12.2568	Fibroblast	Pre
0.376896	-10.3675	Endothelial	Pre
4.78616	12.1674	Fibroblast	Pre
-0.177208	-11.4397	Endothelial	Pre
6.04045	12.0389	Fibroblast	Pre
0.468566	-10.3169	Endothelial	Pre
3.31551	11.907	Fibroblast	Pre
-1.67368	-10.0522	Endothelial	Pre
7.50438	-8.71224	T	Pre
-3.39572	-3.35967	Myeloid	Pre
9.48821	0.682448	B/Plasma	Pre
6.531	10.2429	Fibroblast	Pre
4.29167	10.9399	Fibroblast	Pre
1.12206	-11.2049	Endothelial	Pre
3.1054	11.3346	Fibroblast	Pre
-1.91245	-9.57546	Endothelial	Pre
2.45967	9.90419	Fibroblast	Pre
-2.65433	-4.36755	Endothelial	Pre
5.83129	12.995	Fibroblast	Pre
0.437498	-11.2586	Endothelial	Pre
3.55688	11.2679	Fibroblast	Pre
-0.128283	-10.3107	Endothelial	Pre
4.25921	12.7726	Fibroblast	Pre
1.31999	-11.7936	Endothelial	Pre
1.01382	2.08651	T	Pre
-1.03599	1.31842	B/Plasma	Pre
2.7906	1.68893	T	Pre
-3.42404	-0.962707	Myeloid	Pre
5.2918	1.80634	B/Plasma	Pre
3.05359	-11.7939	Endothelial	Pre
5.28522	11.8761	Fibroblast	Pre
0.552568	-11.0145	Endothelial	Pre
4.61257	11.0783	Fibroblast	Pre
-0.498098	-10.2101	Endothelial	Pre
5.36084	13.0086	Fibroblast	Pre
0.440127	-11.6652	Endothelial	Pre
5.38169	5.66064	Fibroblast	Pre
0.748292	-8.72793	Endothelial	Pre
4.23796	12.9098	Fibroblast	Pre
1.48303	-11.7443	Endothelial	Pre
5.66199	10.8953	Fibroblast	Pre
0.538013	-10.5966	Endothelial	Pre
4.35409	11.5669	Fibroblast	Pre
1.47165	-12.3488	Endothelial	Pre
3.57026	5.74227	T	Pre
4.60925	5.55316	B/Plasma	Pre
4.9159	10.5717	Fibroblast	Pre
0.402136	-10.6613	Endothelial	Pre
3.05222	11.6228	Fibroblast	Pre
-1.71396	-9.747	Endothelial	Pre
3.2037	11.3562	Fibroblast	Pre
-1.37213	-10.2328	Endothelial	Pre
3.87261	5.85833	T	Pre
4.49791	5.69765	B/Plasma	Pre
3.28033	6.26937	T	Pre
5.22892	5.33504	B/Plasma	Pre
5.75038	12.5016	Fibroblast	Pre
0.72228	-10.4071	Endothelial	Pre
4.9702	11.9802	Fibroblast	Pre
0.279104	-11.7336	Endothelial	Pre
5.43607	5.68286	Fibroblast	Pre
0.669345	-8.87576	Endothelial	Pre
4.96176	13.0896	Fibroblast	Pre
-0.232494	-11.2005	Endothelial	Pre
3.75489	10.7984	Fibroblast	Pre
0.114147	-9.82637	Endothelial	Pre
4.98621	9.99318	Fibroblast	Pre
-0.461297	-10.875	Endothelial	Pre
4.02543	12.5337	Fibroblast	Pre
1.80148	-12.4166	Endothelial	Pre
4.80214	11.4714	Fibroblast	Pre
0.339028	-11.0133	Endothelial	Pre
2.91875	10.4995	Fibroblast	Pre
-0.468167	-9.38755	Endothelial	Pre
2.36778	9.72441	Fibroblast	Pre
-2.21275	-4.64793	Endothelial	Pre
2.80669	9.6971	Fibroblast	Pre
0.368834	-9.03328	Endothelial	Pre
4.32634	11.0919	Fibroblast	Pre
0.914138	-11.9475	Endothelial	Pre
1.71562	4.76237	T	Pre
-2.20908	2.15692	Myeloid	Pre
4.52375	5.30158	B/Plasma	Pre
6.29734	-8.64895	T	Pre
-3.2917	-3.6579	Myeloid	Pre
7.15084	9.79809	Fibroblast	Pre
4.02791	12.7058	Fibroblast	Pre
1.4645	-11.9789	Endothelial	Pre
2.80111	1.80004	T	Pre
-7.2811	3.38441	Tumor	Pre
5.64769	13.3985	Fibroblast	Pre
0.483027	-10.3288	Endothelial	Pre
3.71243	12.4042	Fibroblast	Pre
1.29888	-12.3405	Endothelial	Pre
2.74827	9.76414	Fibroblast	Pre
0.210951	-8.81843	Endothelial	Pre
5.62237	12.8414	Fibroblast	Pre
-0.314291	-10.9996	Endothelial	Pre
3.15892	11.4222	Fibroblast	Pre
-1.82375	-9.61239	Endothelial	Pre
4.45154	11.322	Fibroblast	Pre
0.234398	-13.1233	Endothelial	Pre
3.07261	11.5695	Fibroblast	Pre
-1.72779	-9.91603	Endothelial	Pre
2.40201	4.43653	T	Pre
-1.98903	1.29717	Myeloid	Pre
4.9781	3.14891	B/Plasma	Pre
5.59791	12.3817	Fibroblast	Pre
0.231476	-10.8946	Endothelial	Pre
5.74686	13.0897	Fibroblast	Pre
0.545247	-11.224	Endothelial	Pre
3.66909	5.83831	T	Pre
4.66157	5.59822	B/Plasma	Pre
4.61412	11.2019	Fibroblast	Pre
0.542941	-12.056	Endothelial	Pre
4.35152	11.3919	Fibroblast	Pre
-1.1615	-10.1634	Endothelial	Pre
3.48833	10.408	Fibroblast	Pre
0.0165776	-11.211	Endothelial	Pre
4.61639	12.5	Fibroblast	Pre
1.36095	-11.6781	Endothelial	Pre
4.53298	12.7545	Fibroblast	Pre
-1.1588	-13.1074	Endothelial	Pre
4.37973	11.3905	Fibroblast	Pre
1.84275	-12.1301	Endothelial	Pre
2.58653	5.70795	T	Pre
5.47242	5.48927	B/Plasma	Pre
2.93198	9.99529	Fibroblast	Pre
0.106902	-9.33079	Endothelial	Pre
5.44865	9.42092	Fibroblast	Pre
0.222191	-10.4408	Endothelial	Pre
3.24937	9.96941	Fibroblast	Pre
-0.209845	-9.39479	Endothelial	Pre
5.35988	13.2693	Fibroblast	Pre
-0.0864046	-11.7957	Endothelial	Pre
3.28658	11.8757	Fibroblast	Pre
-1.83457	-9.68261	Endothelial	Pre
4.03105	12.9122	Fibroblast	Pre
1.33442	-12.0021	Endothelial	Pre
3.40669	5.79986	T	Pre
4.81617	5.42379	B/Plasma	Pre
3.86002	11.8561	Fibroblast	Pre
-1.46913	-9.97239	Endothelial	Pre
3.18948	12.1636	Fibroblast	Pre
-1.72653	-9.77236	Endothelial	Pre
3.17033	10.1496	Fibroblast	Pre
-0.353361	-9.67326	Endothelial	Pre
2.83953	2.47893	T	Pre
5.10495	2.99339	B/Plasma	Pre
1.86596	5.41075	T	Pre
-2.66171	1.40289	Myeloid	Pre
2.72452	2.53167	T	Pre
5.09589	3.43645	B/Plasma	Pre
2.90879	11.8257	Fibroblast	Pre
-2.06138	-9.34063	Endothelial	Pre
3.10227	10.5082	Fibroblast	Pre
-0.349344	-9.58276	Endothelial	Pre
5.66854	12.5837	Fibroblast	Pre
0.0724847	-11.6091	Endothelial	Pre
5.94892	12.5083	Fibroblast	Pre
-0.457273	-11.5172	Endothelial	Pre
-3.54706	-3.08862	Myeloid	Pre
6.30036	8.98498	Fibroblast	Pre
2.83694	5.14117	T	Pre
5.25798	4.86717	B/Plasma	Pre
3.34852	5.91695	T	Pre
4.94494	5.5023	B/Plasma	Pre
7.43765	-4.42465	T	Pre
-7.46179	2.98564	Tumor	Pre
-7.45851	3.04424	Epithelial	Pre
1.19512	2.23796	T	Pre
-0.891894	1.51158	B/Plasma	Pre
3.34364	10.8316	Fibroblast	Pre
-0.101598	-10.0918	Endothelial	Pre
3.45019	6.48613	T	Pre
5.18519	5.92508	B/Plasma	Pre
2.65711	5.84186	T	Pre
5.3033	5.79416	B/Plasma	Pre
3.09018	11.4582	Fibroblast	Pre
-1.74058	-9.75059	Endothelial	Pre
5.60236	12.7588	Fibroblast	Pre
-0.9268	-10.9302	Endothelial	Pre
1.23612	2.28076	T	Pre
4.60778	5.6087	B/Plasma	Pre
3.54443	10.5522	Fibroblast	Pre
0.766927	-12.1768	Endothelial	Pre
4.43126	12.1294	Fibroblast	Pre
0.775707	-12.3923	Endothelial	Pre
5.29085	11.9264	Fibroblast	Pre
-0.0554786	-11.4571	Endothelial	Pre
4.80656	11.9961	Fibroblast	Pre
1.2253	-11.6278	Endothelial	Pre
3.13613	11.1582	Fibroblast	Pre
-1.65943	-9.62877	Endothelial	Pre
3.04204	11.0214	Fibroblast	Pre
-1.00645	-9.70605	Endothelial	Pre
2.16776	9.66908	Fibroblast	Pre
-2.83484	-4.21644	Endothelial	Pre
2.82993	10.2916	Fibroblast	Pre
-0.128254	-9.0284	Endothelial	Pre
5.43907	5.57514	Fibroblast	Pre
0.704655	-8.79473	Endothelial	Pre
4.906	10.9417	Fibroblast	Pre
0.464572	-10.5883	Endothelial	Pre
2.57746	9.78829	Fibroblast	Pre
0.155284	-8.705	Endothelial	Pre
5.11795	11.7528	Fibroblast	Pre
1.9271	-12.37	Endothelial	Pre
5.40095	10.816	Fibroblast	Pre
1.00516	-12.3337	Endothelial	Pre
4.08831	11.3643	Fibroblast	Pre
-0.272442	-10.713	Endothelial	Pre
4.14616	12.4482	Fibroblast	Pre
-1.63095	-9.8613	Endothelial	Pre
2.17691	9.50892	Fibroblast	Pre
-2.38428	-4.36323	Endothelial	Pre
3.68576	10.5407	Fibroblast	Pre
-0.0145822	-9.6126	Endothelial	Pre
4.14368	11.5143	Fibroblast	Pre
1.14237	-11.9364	Endothelial	Pre
4.45698	9.2135	Fibroblast	Pre
0.299452	-11.6777	Endothelial	Pre
2.31789	4.81742	T	Pre
-1.7861	1.94661	Myeloid	Pre
1.64706	2.3815	T	Pre
4.86386	5.39019	B/Plasma	Pre
4.39505	12.604	Fibroblast	Pre
1.18603	-11.4119	Endothelial	Pre
1.15403	5.26869	T	Pre
-2.34907	1.87612	Myeloid	Pre
2.33503	9.84971	Fibroblast	Pre
-2.71178	-4.34852	Endothelial	Pre
3.02711	10.7751	Fibroblast	Pre
-0.663086	-9.73746	Endothelial	Pre
2.6134	10.1326	Fibroblast	Pre
-0.190387	-9.17666	Endothelial	Pre
4.71797	12.7052	Fibroblast	Pre
0.701539	-12.7624	Endothelial	Pre
4.35761	11.0389	Fibroblast	Pre
1.6366	-11.783	Endothelial	Pre
3.04906	11.5738	Fibroblast	Pre
-1.92359	-9.51852	Endothelial	Pre
4.20366	12.8645	Fibroblast	Pre
1.64907	-11.8933	Endothelial	Pre
5.15941	8.02057	Fibroblast	Pre
-0.413826	-11.8073	Endothelial	Pre
2.38286	4.52452	T	Pre
-2.49516	0.632653	Myeloid	Pre
1.80372	5.3609	T	Pre
-2.33266	1.86344	Myeloid	Pre
5.18327	10.975	Fibroblast	Pre
1.00162	-11.4658	Endothelial	Pre
2.72321	5.67625	T	Pre
5.08227	3.44338	B/Plasma	Pre
4.44339	10.6286	Fibroblast	Pre
1.56524	-12.2903	Endothelial	Pre
4.17606	11.3875	Fibroblast	Pre
1.27691	-11.9908	Endothelial	Pre
5.18456	12.5832	Fibroblast	Pre
0.0879115	-11.873	Endothelial	Pre
3.6703	11.3593	Fibroblast	Pre
-1.48906	-9.80118	Endothelial	Pre
2.53567	5.31866	T	Pre
5.03415	3.27005	B/Plasma	Pre
1.66807	5.35619	T	Pre
-2.23518	1.51148	Myeloid	Pre
4.14279	11.8788	Fibroblast	Pre
1.61834	-11.6242	Endothelial	Pre
3.78411	11.2742	Fibroblast	Pre
1.50137	-12.1248	Endothelial	Pre
4.64366	10.2186	Fibroblast	Pre
1.46614	-11.7645	Endothelial	Pre
6.58185	-9.11696	T	Pre
-3.37052	-3.73734	Myeloid	Pre
9.48524	0.901725	B/Plasma	Pre
7.08108	9.66314	Fibroblast	Pre
3.16973	11.3191	Fibroblast	Pre
-1.55664	-10.0665	Endothelial	Pre
5.30252	12.0011	Fibroblast	Pre
0.0415504	-10.8709	Endothelial	Pre
3.09201	10.3056	Fibroblast	Pre
-0.386877	-9.46349	Endothelial	Pre
2.80326	2.38287	T	Pre
-7.20746	3.27607	Tumor	Pre
-7.27701	3.29465	Epithelial	Pre
2.79295	1.66862	T	Pre
-3.50788	-1.08502	Myeloid	Pre
5.28434	1.60893	B/Plasma	Pre
2.86073	-11.9064	Endothelial	Pre
3.06375	1.60295	T	Pre
-7.16565	3.28261	Tumor	Pre
3.31918	11.0578	Fibroblast	Pre
-1.66166	-9.94139	Endothelial	Pre
5.58926	12.2527	Fibroblast	Pre
0.303089	-11.1734	Endothelial	Pre
7.63648	-4.39897	T	Pre
-7.60347	3.80905	Tumor	Pre
-9.61684	0.515356	Epithelial	Pre
3.14461	11.2619	Fibroblast	Pre
-1.99989	-9.34099	Endothelial	Pre
2.99029	11.8333	Fibroblast	Pre
-1.70456	-9.93836	Endothelial	Pre
5.87671	12.7875	Fibroblast	Pre
0.786331	-10.4365	Endothelial	Pre
4.31927	12.2427	Fibroblast	Pre
1.88157	-12.4911	Endothelial	Pre
2.58215	5.88288	T	Pre
5.37561	6.07452	B/Plasma	Pre
4.19029	11.28	Fibroblast	Pre
1.67433	-11.9149	Endothelial	Pre
-3.54758	-2.71343	Myeloid	Pre
5.04783	9.77485	Fibroblast	Pre
5.44722	11.1182	Fibroblast	Pre
0.258715	-11.4561	Endothelial	Pre
4.38715	12.9965	Fibroblast	Pre
-0.87356	-10.9728	Endothelial	Pre
3.97995	11.4846	Fibroblast	Pre
0.862477	-12.8492	Endothelial	Pre
2.09653	9.62923	Fibroblast	Pre
-2.89967	-4.14074	Endothelial	Pre
5.28627	11.6998	Fibroblast	Pre
0.764304	-11.4388	Endothelial	Pre
2.87126	6.51644	T	Pre
5.29854	5.25468	B/Plasma	Pre
3.35657	5.64675	T	Pre
4.8933	5.29878	B/Plasma	Pre
5.01998	11.6313	Fibroblast	Pre
1.66382	-11.9645	Endothelial	Pre
3.50889	5.70462	T	Pre
-0.942408	1.66689	B/Plasma	Pre
2.43587	4.46532	T	Pre
-2.22835	1.3948	Myeloid	Pre
1.30601	2.32324	T	Pre
4.65829	5.52327	B/Plasma	Pre
3.55046	11.0746	Fibroblast	Pre
-0.340935	-9.49252	Endothelial	Pre
7.93018	-4.34624	T	Pre
-7.49698	3.15874	Tumor	Pre
1.95708	4.59379	T	Pre
-1.59238	2.07674	Myeloid	Pre
4.91437	3.34031	B/Plasma	Pre
5.75925	11.9743	Fibroblast	Pre
0.797515	-10.3064	Endothelial	Pre
3.73876	10.3218	Fibroblast	Pre
-0.141219	-10.0924	Endothelial	Pre
4.25381	13.0405	Fibroblast	Pre
0.585231	-11.9989	Endothelial	Pre
2.86673	1.71049	T	Pre
-3.41896	-1.10768	Myeloid	Pre
5.26193	1.58779	B/Plasma	Pre
2.79152	-11.8677	Endothelial	Pre
3.13301	10.8191	Fibroblast	Pre
-0.456213	-9.85446	Endothelial	Pre
5.78998	13.2771	Fibroblast	Pre
0.84697	-10.3341	Endothelial	Pre
6.3017	-9.00014	T	Pre
-3.20428	-3.94134	Myeloid	Pre
9.47307	0.800956	B/Plasma	Pre
6.91042	9.39117	Fibroblast	Pre
6.47253	-8.3314	T	Pre
-3.03442	-3.45879	Myeloid	Pre
9.53535	1.20341	B/Plasma	Pre
6.84987	9.59601	Fibroblast	Pre
4.23961	11.2852	Fibroblast	Pre
0.21437	-11.9451	Endothelial	Pre
5.19157	12.8039	Fibroblast	Pre
-0.534265	-10.7847	Endothelial	Pre
3.06472	11.5208	Fibroblast	Pre
-1.73611	-9.67113	Endothelial	Pre
5.82007	11.0057	Fibroblast	Pre
0.489395	-10.8562	Endothelial	Pre
3.43543	5.8587	T	Pre
4.81815	5.43918	B/Plasma	Pre
4.0384	12.4057	Fibroblast	Pre
1.29638	-11.8047	Endothelial	Pre
0.871331	5.2933	T	Pre
-2.39441	2.23236	Myeloid	Pre
3.79155	5.3639	B/Plasma	Pre
5.71077	13.0399	Fibroblast	Pre
0.355474	-11.6659	Endothelial	Pre
5.14859	12.7185	Fibroblast	Pre
-0.409349	-11.5466	Endothelial	Pre
6.96461	-9.12514	T	Pre
-3.55768	-3.28823	Myeloid	Pre
6.38255	9.10616	Fibroblast	Pre
3.33	10.4271	Fibroblast	Pre
-0.368114	-9.74752	Endothelial	Pre
2.22576	9.68178	Fibroblast	Pre
-2.58422	-4.3405	Endothelial	Pre
-3.5666	-1.38371	Myeloid	Pre
7.11651	9.59462	Endothelial	Pre
3.15795	11.9249	Fibroblast	Pre
-1.66485	-9.91209	Endothelial	Pre
3.23942	11.8389	Fibroblast	Pre
-1.43598	-10.1719	Endothelial	Pre
4.4353	11.6627	Fibroblast	Pre
1.76294	-12.1805	Endothelial	Pre
3.97403	12.0697	Fibroblast	Pre
1.06582	-12.1103	Endothelial	Pre
3.03114	11.6206	Fibroblast	Pre
-1.56568	-9.8498	Endothelial	Pre
-2.46284	1.37309	Myeloid	Pre
5.29165	4.82539	B/Plasma	Pre
1.02938	5.31242	T	Pre
-2.05495	2.42344	Myeloid	Pre
4.43035	12.7436	Fibroblast	Pre
1.34036	-11.7129	Endothelial	Pre
4.08257	12.8279	Fibroblast	Pre
1.63034	-12.568	Endothelial	Pre
3.56188	11.1887	Fibroblast	Pre
-0.130496	-9.50612	Endothelial	Pre
5.24831	10.9361	Fibroblast	Pre
0.264364	-10.9762	Endothelial	Pre
5.60084	13.2222	Fibroblast	Pre
0.425874	-11.601	Endothelial	Pre
2.6252	5.77478	T	Pre
5.22649	6.64224	B/Plasma	Pre
4.18132	11.5337	Fibroblast	Pre
1.81392	-12.518	Endothelial	Pre
1.56893	5.32232	T	Pre
-1.91169	2.32911	Myeloid	Pre
1.92889	4.61491	T	Pre
-1.71829	1.63023	Myeloid	Pre
2.43377	9.96544	Fibroblast	Pre
-0.156208	-8.98371	Endothelial	Pre
3.1399	11.2213	Fibroblast	Pre
-1.52463	-9.89509	Endothelial	Pre
6.76759	-8.31297	T	Pre
-2.84426	-3.23456	Myeloid	Pre
9.57204	1.32277	B/Plasma	Pre
6.4854	10.2215	Fibroblast	Pre
4.20361	11.8353	Fibroblast	Pre
1.31901	-11.6872	Endothelial	Pre
3.71364	11.1681	Fibroblast	Pre
-0.083487	-9.64941	Endothelial	Pre
4.18037	11.8663	Fibroblast	Pre
1.56394	-12.4293	Endothelial	Pre
2.91594	11.8635	Fibroblast	Pre
-1.7495	-9.71516	Endothelial	Pre
6.01413	12.2602	Fibroblast	Pre
0.674318	-10.2641	Endothelial	Pre
3.1513	10.2899	Fibroblast	Pre
-0.451243	-9.44641	Endothelial	Pre
4.15693	11.831	Fibroblast	Pre
1.84052	-12.4528	Endothelial	Pre
1.84642	4.47407	T	Pre
-1.9208	1.4576	Myeloid	Pre
5.01954	3.10886	B/Plasma	Pre
5.36583	12.2557	Fibroblast	Pre
0.576525	-10.7128	Endothelial	Pre
5.37381	11.0007	Fibroblast	Pre
0.505359	-10.3694	Endothelial	Pre
1.14006	2.19089	T	Pre
-0.911229	1.44492	B/Plasma	Pre
4.10544	12.324	Fibroblast	Pre
-1.44424	-9.98532	Endothelial	Pre
3.29113	10.421	Fibroblast	Pre
-0.604994	-10.202	Endothelial	Pre
2.04271	4.31871	T	Pre
-2.47299	0.847427	Myeloid	Pre
5.07054	3.08894	B/Plasma	Pre
4.25854	11.6597	Fibroblast	Pre
0.917389	-12.0976	Endothelial	Pre
1.37035	2.30607	T	Pre
-0.897804	1.62445	B/Plasma	Pre
1.86377	5.42421	T	Pre
-2.51066	1.65147	Myeloid	Pre
2.83397	1.69079	T	Pre
-3.32679	-1.0201	Myeloid	Pre
3.06199	-11.8406	Endothelial	Pre
5.15146	12.3006	Fibroblast	Pre
-0.040008	-11.9305	Endothelial	Pre
8.62015	-7.91828	T	Pre
-3.03244	-2.77788	Myeloid	Pre
5.37147	10.7459	Fibroblast	Pre
5.40846	11.1844	Fibroblast	Pre
0.617135	-11.0142	Endothelial	Pre
2.67808	9.70362	Fibroblast	Pre
-2.33112	-4.3873	Endothelial	Pre
3.53375	10.4833	Fibroblast	Pre
-0.096794	-10.1639	Endothelial	Pre
3.78617	11.3899	Fibroblast	Pre
0.0025749	-9.96431	Endothelial	Pre
5.55164	11.2495	Fibroblast	Pre
0.493014	-10.6565	Endothelial	Pre
2.91209	10.1628	Fibroblast	Pre
-0.0204941	-9.02056	Endothelial	Pre
1.47351	4.98519	T	Pre
-1.56147	2.27266	Myeloid	Pre
4.97241	4.95635	B/Plasma	Pre
5.39415	12.0088	Fibroblast	Pre
-0.437619	-11.437	Endothelial	Pre
3.26619	5.34729	T	Pre
4.5623	5.38995	B/Plasma	Pre
6.86227	-8.53397	T	Pre
-3.17599	-3.22821	Myeloid	Pre
6.99082	10.1792	Fibroblast	Pre
2.12741	9.49011	Fibroblast	Pre
-2.32989	-4.367	Endothelial	Pre
4.2848	11.5009	Fibroblast	Pre
1.43142	-11.9438	Endothelial	Pre
3.10625	11.0588	Fibroblast	Pre
-1.25724	-9.7773	Endothelial	Pre
2.89915	11.8403	Fibroblast	Pre
-1.95211	-9.48067	Endothelial	Pre
4.84068	9.02131	Fibroblast	Pre
0.152877	-11.3743	Endothelial	Pre
2.72495	6.21739	T	Pre
5.06725	6.07436	B/Plasma	Pre
4.49278	10.5023	Fibroblast	Pre
-0.703569	-10.7672	Endothelial	Pre
4.56369	10.9908	Fibroblast	Pre
0.861465	-11.5441	Endothelial	Pre
4.36546	10.7759	Fibroblast	Pre
1.3148	-11.9888	Endothelial	Pre
3.5964	11.2109	Fibroblast	Pre
-0.0312368	-9.52139	Endothelial	Pre
1.98514	4.75286	T	Pre
-2.02362	1.8236	Myeloid	Pre
4.49116	12.2307	Fibroblast	Pre
-1.16403	-11.2044	Endothelial	Pre
3.87539	9.67359	Fibroblast	Pre
0.267526	-9.82668	Endothelial	Pre
4.48747	12.8944	Fibroblast	Pre
0.640859	-10.9912	Endothelial	Pre
4.55294	12.0887	Fibroblast	Pre
-1.41973	-9.9974	Endothelial	Pre
3.0981	11.9206	Fibroblast	Pre
-1.67547	-9.94966	Endothelial	Pre
4.6427	10.2286	Fibroblast	Pre
1.88318	-12.3783	Endothelial	Pre
5.39271	10.8067	Fibroblast	Pre
0.699327	-11.001	Endothelial	Pre
5.29049	12.4257	Fibroblast	Pre
0.613611	-11.4616	Endothelial	Pre
3.29153	10.9125	Fibroblast	Pre
-0.210549	-9.25281	Endothelial	Pre
2.85311	11.6336	Fibroblast	Pre
-1.9395	-9.49849	Endothelial	Pre
1.63183	5.83249	T	Pre
-1.96098	1.91427	Myeloid	Pre
4.19272	11.7458	Fibroblast	Pre
1.52911	-11.6405	Endothelial	Pre
2.78949	9.78868	Fibroblast	Pre
0.0961997	-8.75704	Endothelial	Pre
5.81604	13.1984	Fibroblast	Pre
0.882102	-10.2183	Endothelial	Pre
3.20388	12.2238	Fibroblast	Pre
-1.59322	-10.1184	Endothelial	Pre
1.17808	2.24339	T	Pre
-1.22277	1.5671	B/Plasma	Pre
5.34342	6.28542	Fibroblast	Pre
0.458073	-9.35689	Endothelial	Pre
4.59238	12.6459	Fibroblast	Pre
-0.842078	-10.0411	Endothelial	Pre
4.12315	11.4541	Fibroblast	Pre
1.55532	-11.9357	Endothelial	Pre
1.93941	5.32085	T	Pre
-1.59067	2.20025	Myeloid	Pre
2.47022	4.85193	T	Pre
-1.63099	2.14816	Myeloid	Pre
-3.5346	-2.51978	Myeloid	Pre
9.387	0.492756	B/Plasma	Pre
5.39034	9.6629	Fibroblast	Pre
4.36064	11.1405	Fibroblast	Pre
1.62963	-12.4532	Endothelial	Pre
4.97119	13.2252	Fibroblast	Pre
0.841749	-11.3169	Endothelial	Pre
2.82796	2.4022	T	Pre
-2.01671	1.07117	Myeloid	Pre
5.097	3.04115	B/Plasma	Pre
6.71059	-9.18993	T	Pre
-3.57986	-3.56225	Myeloid	Pre
9.44008	0.694338	B/Plasma	Pre
6.77842	9.32275	Fibroblast	Pre
3.00698	11.8292	Fibroblast	Pre
-1.87934	-9.56651	Endothelial	Pre
4.71762	11.8298	Fibroblast	Pre
0.447183	-11.5139	Endothelial	Pre
3.15745	9.64045	Fibroblast	Pre
-0.098949	-8.9904	Endothelial	Pre
2.74465	9.97414	Fibroblast	Pre
0.13052	-8.59401	Endothelial	Pre
2.57444	10.0572	Fibroblast	Pre
-0.0965896	-8.9439	Endothelial	Pre
5.12908	13.5259	Fibroblast	Pre
0.0566972	-12.054	Endothelial	Pre
5.79116	9.51313	Fibroblast	Pre
0.648232	-10.0587	Endothelial	Pre
5.44436	12.5572	Fibroblast	Pre
0.397482	-11.3692	Endothelial	Pre
5.78537	13.2967	Fibroblast	Pre
0.460855	-10.1663	Endothelial	Pre
3.00251	11.6798	Fibroblast	Pre
-1.95027	-9.46557	Endothelial	Pre
2.79241	10.3029	Fibroblast	Pre
-0.448506	-9.42871	Endothelial	Pre
1.71045	5.53606	T	Pre
-1.63226	2.30475	Myeloid	Pre
2.60427	4.64822	T	Pre
-7.36358	3.42954	Tumor	Pre
-7.39616	3.41382	Epithelial	Pre
6.57863	-8.44989	T	Pre
-3.11291	-3.09458	Myeloid	Pre
10.5092	1.46697	B/Plasma	Pre
6.21612	8.90432	Fibroblast	Pre
3.51636	5.72426	T	Pre
4.7988	5.02529	B/Plasma	Pre
2.20146	5.06678	T	Pre
-3.35935	0.510847	Myeloid	Pre
4.68832	11.734	Fibroblast	Pre
1.71862	-12.4291	Endothelial	Pre
2.78136	11.7924	Fibroblast	Pre
-1.88749	-9.55641	Endothelial	Pre
1.32523	2.34256	T	Pre
-1.15168	1.71463	B/Plasma	Pre
3.00734	10.0056	Fibroblast	Pre
-0.178161	-9.11555	Endothelial	Pre
2.00127	4.40206	T	Pre
-2.45683	1.26398	Myeloid	Pre
4.46251	5.12492	B/Plasma	Pre
1.93165	5.18886	T	Pre
5.01334	3.10539	B/Plasma	Pre
4.92516	12.7786	Fibroblast	Pre
-0.84179	-10.6663	Endothelial	Pre
1.38131	5.81816	T	Pre
-2.35246	1.94698	Myeloid	Pre
1.79226	5.07081	T	Pre
-1.88858	2.0804	Myeloid	Pre
1.20959	2.25659	T	Pre
-1.03394	1.66078	B/Plasma	Pre
4.3372	12.5624	Fibroblast	Pre
0.54947	-12.0295	Endothelial	Pre
7.88872	-4.55312	T	Pre
-7.43546	3.11105	Tumor	Pre
5.78247	13.3356	Fibroblast	Pre
0.772803	-10.184	Endothelial	Pre
5.38452	12.4173	Fibroblast	Pre
0.56897	-10.8036	Endothelial	Pre
5.97665	12.9941	Fibroblast	Pre
0.82306	-10.1005	Endothelial	Pre
4.8885	12.6415	Fibroblast	Pre
-0.910811	-10.8799	Endothelial	Pre
6.53422	-8.87398	T	Pre
-3.55903	-3.51446	Myeloid	Pre
6.65408	9.30127	Fibroblast	Pre
3.18256	10.698	Fibroblast	Pre
-0.801849	-9.69272	Endothelial	Pre
4.18214	12.4161	Fibroblast	Pre
1.57923	-12.4705	Endothelial	Pre
4.632	12.7738	Fibroblast	Pre
-0.977906	-10.4151	Endothelial	Pre
5.93276	12.5631	Fibroblast	Pre
0.447133	-10.0124	Endothelial	Pre
5.35422	6.45435	Fibroblast	Pre
0.712291	-8.8295	Endothelial	Pre
3.67967	11.3193	Fibroblast	Pre
-0.177261	-9.54411	Endothelial	Pre
3.02316	10.9081	Fibroblast	Pre
-0.912127	-9.85714	Endothelial	Pre
2.7454	9.64378	Fibroblast	Pre
-2.27648	-4.48543	Endothelial	Pre
2.56703	4.84891	T	Pre
-1.52362	1.86139	Myeloid	Pre
5.08839	4.56229	B/Plasma	Pre
2.32215	4.59445	T	Pre
-2.32556	1.58729	Myeloid	Pre
4.03834	12.6677	Fibroblast	Pre
1.81263	-12.5023	Endothelial	Pre
4.64503	12.5757	Fibroblast	Pre
1.33267	-11.5751	Endothelial	Pre
5.30028	6.72087	Fibroblast	Pre
0.698987	-8.85569	Endothelial	Pre
5.64552	11.0636	Fibroblast	Pre
0.181081	-10.3834	Endothelial	Pre
6.50269	-8.4309	T	Pre
-3.14715	-3.70311	Myeloid	Pre
9.62392	1.09176	B/Plasma	Pre
6.90705	9.41632	Fibroblast	Pre
8.06287	-8.70048	T	Pre
-3.1974	-2.79837	Myeloid	Pre
5.06539	9.52988	Fibroblast	Pre
4.19004	12.2417	Fibroblast	Pre
1.01894	-11.1181	Endothelial	Pre
2.82982	11.7156	Fibroblast	Pre
-2.01151	-9.42351	Endothelial	Pre
4.0825	11.7486	Fibroblast	Pre
1.81655	-12.4964	Endothelial	Pre
6.11034	12.2391	Fibroblast	Pre
0.403113	-10.1002	Endothelial	Pre
3.35436	10.8343	Fibroblast	Pre
-0.174255	-9.37657	Endothelial	Pre
4.2308	12.936	Fibroblast	Pre
1.27624	-11.6126	Endothelial	Pre
3.27411	12.2725	Fibroblast	Pre
-1.76919	-10.0147	Endothelial	Pre
5.39263	6.15289	Fibroblast	Pre
-1.30534	-9.75881	Endothelial	Pre
5.1179	11.6684	Fibroblast	Pre
0.284843	-11.3376	Endothelial	Pre
2.83927	9.48782	Fibroblast	Pre
0.70727	-8.69136	Endothelial	Pre
4.05687	11.5793	Fibroblast	Pre
1.28035	-12.1876	Endothelial	Pre
5.23288	12.5261	Fibroblast	Pre
0.891288	-11.3869	Endothelial	Pre
4.94613	11.4968	Fibroblast	Pre
-0.0495024	-10.7692	Endothelial	Pre
1.01233	5.42493	T	Pre
-1.92141	2.53638	Myeloid	Pre
3.53923	10.7364	Fibroblast	Pre
-0.287377	-9.74658	Endothelial	Pre
2.77536	1.72978	T	Pre
-3.43032	-1.00277	Myeloid	Pre
3.07508	-11.7871	Endothelial	Pre
3.12748	9.93593	Fibroblast	Pre
-0.360789	-9.36454	Endothelial	Pre
3.30886	12.2494	Fibroblast	Pre
-1.39503	-10.1012	Endothelial	Pre
6.61263	-8.24068	T	Pre
-2.80364	-3.22132	Myeloid	Pre
9.6762	1.37594	B/Plasma	Pre
6.54918	9.53584	Fibroblast	Pre
6.2219	-8.73506	T	Pre
-2.93867	-3.82766	Myeloid	Pre
6.9284	9.60935	Fibroblast	Pre
4.17627	10.8819	Fibroblast	Pre
1.13664	-11.9151	Endothelial	Pre
3.46574	5.76877	T	Pre
4.7737	5.52479	B/Plasma	Pre
3.47916	5.70469	T	Pre
4.82125	5.31054	B/Plasma	Pre
4.99113	12.6185	Fibroblast	Pre
0.309301	-11.0314	Endothelial	Pre
2.29914	9.73608	Fibroblast	Pre
-2.73239	-4.20661	Endothelial	Pre
3.96077	12.5894	Fibroblast	Pre
1.36293	-12.5257	Endothelial	Pre
4.05488	12.815	Fibroblast	Pre
1.4903	-12.0903	Endothelial	Pre
3.5582	11.8676	Fibroblast	Pre
-1.49358	-9.93383	Endothelial	Pre
1.54448	4.83033	T	Pre
-1.58052	1.77298	Myeloid	Pre
5.02251	3.37518	B/Plasma	Pre
2.93361	1.37515	T	Pre
-3.13721	-1.57056	Myeloid	Pre
5.45977	1.58352	B/Plasma	Pre
1.18593	-11.8235	Endothelial	Pre
4.15179	10.6945	Fibroblast	Pre
0.115801	-10.4498	Endothelial	Pre
2.347	4.83407	T	Pre
-1.54271	1.87316	Myeloid	Pre
3.7753	11.054	Fibroblast	Pre
-0.105468	-9.54933	Endothelial	Pre
5.5362	13.2742	Fibroblast	Pre
0.398927	-11.5808	Endothelial	Pre
4.88155	9.44022	Fibroblast	Pre
0.322514	-12.0623	Endothelial	Pre
4.18722	11.1533	Fibroblast	Pre
1.85475	-12.0389	Endothelial	Pre
1.43311	4.90907	T	Pre
-1.63699	2.0944	Myeloid	Pre
3.52135	11.7523	Fibroblast	Pre
1.25993	-11.9554	Endothelial	Pre
3.32243	10.9673	Fibroblast	Pre
-0.567993	-9.89764	Endothelial	Pre
3.22206	9.68815	Fibroblast	Pre
0.00281384	-9.42709	Endothelial	Pre
4.10402	12.8476	Fibroblast	Pre
1.44814	-12.08	Endothelial	Pre
4.05963	12.7765	Fibroblast	Pre
1.66802	-12.1354	Endothelial	Pre
7.01428	-8.30061	T	Pre
-2.8205	-3.18494	Myeloid	Pre
9.55703	1.30198	B/Plasma	Pre
6.79639	9.62653	Fibroblast	Pre
4.21793	11.8316	Fibroblast	Pre
0.726969	-11.3496	Endothelial	Pre
5.25283	12.2806	Fibroblast	Pre
0.369603	-10.2682	Endothelial	Pre
2.90841	2.46403	T	Pre
-1.96277	0.886917	Myeloid	Pre
4.76903	10.6874	Fibroblast	Pre
0.535443	-11.7356	Endothelial	Pre
5.8159	12.9163	Fibroblast	Pre
0.462213	-10.5865	Endothelial	Pre
3.11696	11.4619	Fibroblast	Pre
-1.9001	-9.52559	Endothelial	Pre
2.9496	2.49845	T	Pre
5.21682	3.00896	B/Plasma	Pre
4.01263	10.3342	Fibroblast	Pre
-0.11863	-10.4257	Endothelial	Pre
5.73035	12.9667	Fibroblast	Pre
0.483472	-11.3453	Endothelial	Pre
4.91062	10.2695	Fibroblast	Pre
-0.700875	-10.1854	Endothelial	Pre
2.21799	5.13835	T	Pre
-2.37649	0.584395	Myeloid	Pre
3.03724	11.8396	Fibroblast	Pre
-1.72657	-9.79827	Endothelial	Pre
2.16969	9.46002	Fibroblast	Pre
-2.34347	-4.33711	Endothelial	Pre
4.26458	13.1024	Fibroblast	Pre
1.53517	-11.992	Endothelial	Pre
4.38741	11.1031	Fibroblast	Pre
0.0852934	-11.3843	Endothelial	Pre
5.79421	12.7112	Fibroblast	Pre
-0.00324098	-10.4212	Endothelial	Pre
4.2571	11.9279	Fibroblast	Pre
1.23245	-11.7103	Endothelial	Pre
5.35708	11.43	Fibroblast	Pre
1.22737	-11.7336	Endothelial	Pre
2.75411	1.91058	T	Pre
-3.60841	-1.04176	Myeloid	Pre
5.08349	1.53073	B/Plasma	Pre
3.01822	-11.7841	Endothelial	Pre
4.17545	11.76	Fibroblast	Pre
1.31108	-11.5442	Endothelial	Pre
2.82773	1.65454	T	Pre
-3.42221	-1.06737	Myeloid	Pre
5.39218	1.70706	B/Plasma	Pre
2.99142	-11.8341	Endothelial	Pre
4.35063	12.4698	Fibroblast	Pre
1.36073	-11.5933	Endothelial	Pre
4.42077	11.6843	Fibroblast	Pre
1.33834	-11.8437	Endothelial	Pre
4.09496	12.4641	Fibroblast	Pre
-1.52406	-10.1354	Endothelial	Pre
1.46369	5.6074	T	Pre
-1.71818	2.30709	Myeloid	Pre
2.93908	10.4575	Fibroblast	Pre
-0.358759	-9.32794	Endothelial	Pre
2.783	9.82497	Fibroblast	Pre
0.14654	-8.87823	Endothelial	Pre
5.27775	5.80462	Fibroblast	Pre
0.195411	-9.10844	Endothelial	Pre
5.09196	12.8495	Fibroblast	Pre
-0.336111	-11.2102	Endothelial	Pre
4.66152	12.6856	Fibroblast	Pre
-0.533753	-10.9757	Endothelial	Pre
3.07654	10.9532	Fibroblast	Pre
-1.07945	-9.99066	Endothelial	Pre
3.02878	11.9417	Fibroblast	Pre
-1.66772	-9.95373	Endothelial	Pre
3.37177	9.97564	Fibroblast	Pre
-0.150539	-9.87588	Endothelial	Pre
0.908523	5.43541	T	Pre
-2.0334	2.30597	Myeloid	Pre
5.23028	11.661	Fibroblast	Pre
0.238723	-13.3711	Endothelial	Pre
5.44148	13.4476	Fibroblast	Pre
0.15314	-11.2651	Endothelial	Pre
4.36411	12.5971	Fibroblast	Pre
1.56679	-11.7163	Endothelial	Pre
3.78075	5.86125	T	Pre
-2.53653	1.89205	B/Plasma	Pre
4.21891	11.3068	Fibroblast	Pre
1.25301	-12.3988	Endothelial	Pre
5.83821	12.6045	Fibroblast	Pre
0.68791	-10.9992	Endothelial	Pre
5.47064	5.39919	Fibroblast	Pre
0.678074	-8.80884	Endothelial	Pre
4.55274	13.2093	Fibroblast	Pre
1.22737	-11.3504	Endothelial	Pre
3.42307	11.4823	Fibroblast	Pre
-1.34182	-10.2764	Endothelial	Pre
3.64716	5.77265	T	Pre
4.52532	5.68515	B/Plasma	Pre
5.68521	12.9537	Fibroblast	Pre
0.350954	-10.6097	Endothelial	Pre
5.22451	11.0176	Fibroblast	Pre
0.692721	-11.113	Endothelial	Pre
5.63632	13.1381	Fibroblast	Pre
0.703058	-10.4976	Endothelial	Pre
4.11396	13.0234	Fibroblast	Pre
1.57143	-12.018	Endothelial	Pre
5.84613	12.041	Fibroblast	Pre
-0.00511783	-9.91508	Endothelial	Pre
5.34596	12.1867	Fibroblast	Pre
-0.431573	-12.5194	Endothelial	Pre
4.04662	12.9337	Fibroblast	Pre
-0.181658	-12.3916	Endothelial	Pre
6.39156	-6.73674	T	Pre
-2.91257	-2.82923	Myeloid	Pre
5.41668	8.97628	Fibroblast	Pre
2.16549	9.66574	Fibroblast	Pre
-2.78139	-4.26589	Endothelial	Pre
4.24631	13.0175	Fibroblast	Pre
1.22498	-12.0258	Endothelial	Pre
4.17815	10.7899	Fibroblast	Pre
1.08271	-11.8224	Endothelial	Pre
5.75227	12.6634	Fibroblast	Pre
0.251902	-11.6348	Endothelial	Pre
1.44554	5.61886	T	Pre
-2.62655	1.66314	Myeloid	Pre
3.14229	11.7881	Fibroblast	Pre
-1.23363	-10.279	Endothelial	Pre
3.07589	10.6607	Fibroblast	Pre
-0.58861	-9.49161	Endothelial	Pre
5.71207	13.3689	Fibroblast	Pre
0.737038	-10.6897	Endothelial	Pre
5.69243	13.1566	Fibroblast	Pre
0.472006	-11.3718	Endothelial	Pre
3.97741	12.012	Fibroblast	Pre
1.58022	-12.3907	Endothelial	Pre
4.22441	12.1101	Fibroblast	Pre
1.71879	-12.4146	Endothelial	Pre
4.42575	11.8706	Fibroblast	Pre
1.64792	-11.9716	Endothelial	Pre
3.0589	10.89	Fibroblast	Pre
-0.921643	-9.72329	Endothelial	Pre
4.25108	11.9715	Fibroblast	Pre
1.2932	-11.4115	Endothelial	Pre
1.19371	2.26003	T	Pre
-0.938869	1.60846	B/Plasma	Pre
3.58511	11.0507	Fibroblast	Pre
-1.91158	-9.53982	Endothelial	Pre
2.68409	5.21668	T	Pre
5.37088	5.45272	B/Plasma	Pre
4.39104	10.9286	Fibroblast	Pre
1.33204	-12.3762	Endothelial	Pre
5.65187	12.0633	Fibroblast	Pre
0.447565	-11.7768	Endothelial	Pre
5.06246	12.6793	Fibroblast	Pre
0.754589	-10.6573	Endothelial	Pre
3.26831	12.1743	Fibroblast	Pre
-1.73843	-9.88771	Endothelial	Pre
4.56677	11.5588	Fibroblast	Pre
-1.24182	-10.2445	Endothelial	Pre
5.74891	13.1235	Fibroblast	Pre
0.657788	-10.5661	Endothelial	Pre
4.44982	10.5102	Fibroblast	Pre
-0.0519738	-12.9857	Endothelial	Pre
4.36009	13.1109	Fibroblast	Pre
1.32998	-11.8271	Endothelial	Pre
5.60308	12.8242	Fibroblast	Pre
0.279218	-10.3038	Endothelial	Pre
5.08948	11.6592	Fibroblast	Pre
0.397641	-11.3171	Endothelial	Pre
4.30868	12.1188	Fibroblast	Pre
-0.226185	-10.6948	Endothelial	Pre
0.834742	-8.76407	T	Pre
-7.28667	3.16223	Tumor	Pre
-7.42286	3.23174	Epithelial	Pre
2.80884	2.40087	T	Pre
-2.3755	0.387491	Myeloid	Pre
5.29435	2.87542	B/Plasma	Pre
5.86414	12.9754	Fibroblast	Pre
0.732392	-10.4843	Endothelial	Pre
2.7859	1.67227	T	Pre
-3.62502	-1.01624	Myeloid	Pre
4.88927	0.897447	B/Plasma	Pre
2.65288	-11.9097	Endothelial	Pre
4.04048	12.4781	Fibroblast	Pre
1.65482	-12.3124	Endothelial	Pre
1.21957	5.24793	T	Pre
-1.78995	2.50645	Myeloid	Pre
3.96938	5.31728	B/Plasma	Pre
1.79876	4.67993	T	Pre
-1.64779	2.07763	Myeloid	Pre
5.13839	4.44071	B/Plasma	Pre
4.272	12.7409	Fibroblast	Pre
1.46053	-11.6529	Endothelial	Pre
4.02295	11.7599	Fibroblast	Pre
0.99662	-11.5546	Endothelial	Pre
5.41136	11.9898	Fibroblast	Pre
0.0921767	-10.9042	Endothelial	Pre
4.18526	11.6563	Fibroblast	Pre
1.91108	-12.314	Endothelial	Pre
4.1943	12.9446	Fibroblast	Pre
0.686088	-12.9424	Endothelial	Pre
4.00961	12.8373	Fibroblast	Pre
1.37272	-12.6129	Endothelial	Pre
2.81903	9.82212	Fibroblast	Pre
-0.0967252	-8.72576	Endothelial	Pre
0.0787296	-8.46246	T	Pre
-0.729873	1.57141	B/Plasma	Pre
6.1157	12.2246	Fibroblast	Pre
0.728644	-10.1893	Endothelial	Pre
5.28702	6.53179	Fibroblast	Pre
0.481357	-9.31445	Endothelial	Pre
2.63647	9.86354	Fibroblast	Pre
-2.73135	-4.2929	Endothelial	Pre
1.38508	2.41139	T	Pre
4.65214	5.61595	B/Plasma	Pre
4.26215	11.4358	Fibroblast	Pre
1.48517	-11.733	Endothelial	Pre
4.98867	13.0196	Fibroblast	Pre
0.579563	-10.7814	Endothelial	Pre
6.82442	-3.9068	T	Pre
-7.78104	3.05631	Tumor	Pre
-8.09794	2.87819	Epithelial	Pre
3.19993	12.2682	Fibroblast	Pre
-1.5737	-10.0431	Endothelial	Pre
1.98548	4.54626	T	Pre
-1.61379	2.0855	Myeloid	Pre
3.97472	9.9841	Fibroblast	Pre
1.05077	-12.2349	Endothelial	Pre
2.89309	-0.00312532	T	Pre
-7.57123	3.58544	Tumor	Pre
-7.80595	3.27913	Epithelial	Pre
3.37658	12.2501	Fibroblast	Pre
-1.25357	-10.2873	Endothelial	Pre
4.25908	11.1134	Fibroblast	Pre
1.77155	-12.4895	Endothelial	Pre
5.45668	13.4466	Fibroblast	Pre
0.415009	-11.6041	Endothelial	Pre
3.48311	12.3542	Fibroblast	Pre
-1.45245	-10.2283	Endothelial	Pre
3.49437	5.69132	T	Pre
-0.905896	1.60222	B/Plasma	Pre
5.32106	5.88538	Fibroblast	Pre
-7.1898	2.73794	Endothelial	Pre
2.27873	5.02317	T	Pre
-2.46981	1.35637	Myeloid	Pre
-2.10648	2.54304	Myeloid	Pre
0.959633	5.42506	B/Plasma	Pre
4.54227	13.1119	Fibroblast	Pre
1.33337	-11.6536	Endothelial	Pre
3.69494	9.14114	Fibroblast	Pre
0.207184	-8.86737	Endothelial	Pre
3.60798	6.0248	T	Pre
4.98298	5.65855	B/Plasma	Pre
4.37578	13.3699	Fibroblast	Pre
1.31203	-11.7993	Endothelial	Pre
3.4084	10.5754	Fibroblast	Pre
0.728362	-12.6819	Endothelial	Pre
5.2573	11.9782	Fibroblast	Pre
-0.0973157	-10.961	Endothelial	Pre
4.25917	11.5638	Fibroblast	Pre
1.751	-12.0755	Endothelial	Pre
2.12412	9.64247	Fibroblast	Pre
-3.04164	-4.07307	Endothelial	Pre
4.17924	11.8501	Fibroblast	Pre
1.77404	-12.2858	Endothelial	Pre
3.16327	12.228	Fibroblast	Pre
-1.71158	-9.92769	Endothelial	Pre
4.59539	12.592	Fibroblast	Pre
-0.377759	-10.8502	Endothelial	Pre
6.73613	-6.06301	T	Pre
-2.96735	-2.98564	Myeloid	Pre
10.1458	1.76147	B/Plasma	Pre
6.51272	9.25078	Fibroblast	Pre
2.80175	11.644	Fibroblast	Pre
-1.94423	-9.48723	Endothelial	Pre
4.71217	10.4069	Fibroblast	Pre
0.162008	-10.4145	Endothelial	Pre
0.756462	-2.93281	T	Pre
-7.60038	3.2401	Tumor	Pre
4.22677	11.4032	Fibroblast	Pre
1.44936	-12.288	Endothelial	Pre
3.23363	11.5343	Fibroblast	Pre
-1.49238	-9.91382	Endothelial	Pre
5.0421	11.8894	Fibroblast	Pre
-1.08828	-10.3346	Endothelial	Pre
4.73058	9.65185	Fibroblast	Pre
0.0121504	-13.0669	Endothelial	Pre
4.275	12.5519	Fibroblast	Pre
-1.34139	-10.2832	Endothelial	Pre
4.25148	10.953	Fibroblast	Pre
1.43802	-12.2753	Endothelial	Pre
-2.6326	1.42394	Myeloid	Pre
5.27062	5.13772	B/Plasma	Pre
2.93207	2.47238	T	Pre
-2.18978	0.830472	Myeloid	Pre
3.87898	12.055	Fibroblast	Pre
1.12624	-12.1036	Endothelial	Pre
5.61245	12.1656	Fibroblast	Pre
0.877437	-10.7459	Endothelial	Pre
2.50042	4.90723	T	Pre
-1.5102	2.08906	Myeloid	Pre
3.17474	12.1293	Fibroblast	Pre
-1.75796	-9.7801	Endothelial	Pre
-2.5043	1.6178	Myeloid	Pre
4.89069	3.30094	B/Plasma	Pre
3.40989	11.2523	Fibroblast	Pre
-1.26407	-10.4704	Endothelial	Pre
7.74225	-4.38452	T	Pre
-7.51117	3.1011	Tumor	Pre
-7.63087	3.08482	Epithelial	Pre
4.16536	12.9794	Fibroblast	Pre
1.49389	-12.1921	Endothelial	Pre
1.88802	5.38373	T	Pre
-2.05121	1.73085	Myeloid	Pre
2.89823	1.53134	T	Pre
-3.03119	-1.26778	Myeloid	Pre
5.38503	1.62116	B/Plasma	Pre
2.32508	-11.8991	Endothelial	Pre
4.5723	10.9535	Fibroblast	Pre
-0.69698	-10.1561	Endothelial	Pre
4.87742	9.78037	Fibroblast	Pre
1.85548	-12.4306	Endothelial	Pre
1.96267	5.52298	T	Pre
-2.08874	1.83926	Myeloid	Pre
2.72407	2.3956	T	Pre
-2.78136	0.61672	Myeloid	Pre
6.62156	-7.14561	T	Pre
-2.90446	-3.04814	Myeloid	Pre
6.65862	10.2531	Fibroblast	Pre
5.62431	12.0648	Fibroblast	Pre
0.235684	-11.5984	Endothelial	Pre
3.17597	10.6833	Fibroblast	Pre
-0.266281	-9.82411	Endothelial	Pre
5.31612	6.60662	Fibroblast	Pre
0.749772	-8.7682	Endothelial	Pre
5.95088	12.2302	Fibroblast	Pre
0.623599	-10.2242	Endothelial	Pre
5.1476	12.2607	Fibroblast	Pre
-0.396419	-11.2758	Endothelial	Pre
3.54004	11.1615	Fibroblast	Pre
-0.104552	-9.93501	Endothelial	Pre
7.47038	-8.56122	T	Pre
-3.23801	-2.69026	Myeloid	Pre
6.62203	9.30911	Fibroblast	Pre
5.20328	11.5649	Fibroblast	Pre
0.981858	-11.5253	Endothelial	Pre
3.32643	10.4555	Fibroblast	Pre
-0.379188	-9.91641	Endothelial	Pre
6.1371	12.4797	Fibroblast	Pre
0.446128	-9.91149	Endothelial	Pre
5.63122	12.9418	Fibroblast	Pre
0.852041	-10.1903	Endothelial	Pre
2.20353	4.45013	T	Pre
-1.97728	1.33248	Myeloid	Pre
5.66631	11.6761	Fibroblast	Pre
0.518348	-10.3208	Endothelial	Pre
4.72926	11.0746	Fibroblast	Pre
0.79922	-11.5917	Endothelial	Pre
5.45024	10.1158	Fibroblast	Pre
0.519765	-10.3794	Endothelial	Pre
3.21445	12.2393	Fibroblast	Pre
-1.66383	-9.93301	Endothelial	Pre
4.02848	12.9744	Fibroblast	Pre
1.29921	-11.7051	Endothelial	Pre
3.1993	11.6508	Fibroblast	Pre
-1.64424	-9.83653	Endothelial	Pre
2.26185	9.51786	Fibroblast	Pre
-2.32509	-4.33729	Endothelial	Pre
5.24091	12.0149	Fibroblast	Pre
0.669922	-10.5281	Endothelial	Pre
6.53073	-6.37134	T	Pre
-2.82122	-3.06595	Myeloid	Pre
6.10147	8.64485	Fibroblast	Pre
5.29847	6.28552	Fibroblast	Pre
0.466762	-8.89627	Endothelial	Pre
2.25313	5.1389	T	Pre
-2.27339	1.75497	Myeloid	Pre
4.24745	13.1858	Fibroblast	Pre
1.05131	-12.4054	Endothelial	Pre
2.29235	9.47816	Fibroblast	Pre
-2.35644	-4.21224	Endothelial	Pre
1.59172	4.86641	T	Pre
-1.83299	2.46156	Myeloid	Pre
3.80993	5.37573	B/Plasma	Pre
3.41244	5.65773	T	Pre
-0.609755	1.65749	B/Plasma	Pre
1.52647	5.01866	T	Pre
-1.47565	2.23185	Myeloid	Pre
5.06152	5.05489	B/Plasma	Pre
5.69211	13.1208	Fibroblast	Pre
0.493279	-10.1968	Endothelial	Pre
4.31078	12.4668	Fibroblast	Pre
-1.31106	-10.2085	Endothelial	Pre
2.37569	4.58825	T	Pre
-2.97594	-0.770816	Myeloid	Pre
11.0546	-1.04395	B/Plasma	Pre
2.32494	4.65256	T	Pre
5.21027	5.01655	B/Plasma	Pre
4.88779	12.0322	Fibroblast	Pre
0.957771	-11.1427	Endothelial	Pre
5.88883	12.0872	Fibroblast	Pre
0.739945	-10.2917	Endothelial	Pre
4.28572	11.9577	Fibroblast	Pre
0.541812	-11.7166	Endothelial	Pre
4.20753	12.3664	Fibroblast	Pre
1.26355	-11.7208	Endothelial	Pre
2.4648	4.53802	T	Pre
-2.34692	0.773134	Myeloid	Pre
2.84067	2.28908	T	Pre
-7.29357	3.14907	Tumor	Pre
-7.33437	3.33392	Epithelial	Pre
2.9526	11.7659	Fibroblast	Pre
-1.26371	-9.79122	Endothelial	Pre
4.07144	10.7412	Fibroblast	Pre
1.19489	-11.8986	Endothelial	Pre
3.12808	12.2501	Fibroblast	Pre
-1.53852	-10.0687	Endothelial	Pre
3.26501	11.062	Fibroblast	Pre
-0.956163	-9.92792	Endothelial	Pre
6.07469	12.3592	Fibroblast	Pre
0.37015	-10.0625	Endothelial	Pre
4.34093	12.5832	Fibroblast	Pre
-1.08601	-10.2148	Endothelial	Pre
3.29694	12.2559	Fibroblast	Pre
-1.33887	-9.97965	Endothelial	Pre
2.85419	10.1075	Fibroblast	Pre
0.0460384	-8.7616	Endothelial	Pre
5.47852	12.5385	Fibroblast	Pre
-0.225567	-12.717	Endothelial	Pre
4.46148	11.3115	Fibroblast	Pre
1.44685	-12.3795	Endothelial	Pre
1.3246	2.35178	T	Pre
-1.12894	1.65899	B/Plasma	Pre
3.82645	10.9125	Fibroblast	Pre
1.14928	-11.9662	Endothelial	Pre
4.63761	12.7206	Fibroblast	Pre
-1.23338	-10.4703	Endothelial	Pre
3.33198	10.8235	Fibroblast	Pre
-0.215253	-9.81132	Endothelial	Pre
2.46052	4.4767	T	Pre
-1.62759	1.65408	Myeloid	Pre
5.20037	4.89661	B/Plasma	Pre
4.31952	13.0702	Fibroblast	Pre
0.174176	-11.4136	Endothelial	Pre
4.88827	12.2964	Fibroblast	Pre
1.29473	-12.1437	Endothelial	Pre
2.19133	9.56014	Fibroblast	Pre
-2.35612	-4.45058	Endothelial	Pre
0.892288	5.44795	T	Pre
-1.78459	2.48174	Myeloid	Pre
4.38925	10.7896	Fibroblast	Pre
0.183596	-10.6652	Endothelial	Pre
3.08469	5.7226	T	Pre
4.99344	5.55321	B/Plasma	Pre
1.30782	2.30719	T	Pre
-1.18249	1.69279	B/Plasma	Pre
4.63987	9.9888	Fibroblast	Pre
0.90111	-12.7828	Endothelial	Pre
3.46597	10.7815	Fibroblast	Pre
-0.723892	-9.73293	Endothelial	Pre
3.31761	11.6885	Fibroblast	Pre
-1.59003	-9.90014	Endothelial	Pre
1.97795	-0.736185	T	Pre
-3.43743	-1.69624	Myeloid	Pre
0.193542	-11.8652	Endothelial	Pre
3.0774	10.7485	Fibroblast	Pre
-0.201883	-9.31631	Endothelial	Pre
3.5231	5.77584	T	Pre
4.8715	5.23121	B/Plasma	Pre
3.85584	10.1096	Fibroblast	Pre
0.879978	-12.6467	Endothelial	Pre
4.74076	10.7685	Fibroblast	Pre
0.32274	-11.4851	Endothelial	Pre
1.23254	2.26063	T	Pre
-1.12461	1.60587	B/Plasma	Pre
4.95086	8.79385	Fibroblast	Pre
0.511619	-11.5505	Endothelial	Pre
3.50694	5.85082	T	Pre
4.88306	5.61691	B/Plasma	Pre
1.52967	4.77622	T	Pre
-1.82209	1.63748	Myeloid	Pre
5.4204	11.1162	Fibroblast	Pre
-0.159521	-11.1801	Endothelial	Pre
3.07065	11.152	Fibroblast	Pre
-1.11868	-10.8415	Endothelial	Pre
4.40359	11.9525	Fibroblast	Pre
-0.206977	-12.1234	Endothelial	Pre
4.05015	12.7415	Fibroblast	Pre
1.76527	-12.4236	Endothelial	Pre
5.48481	11.7697	Fibroblast	Pre
0.55943	-10.7898	Endothelial	Pre
6.5723	-7.92816	T	Pre
-2.84265	-3.32119	Myeloid	Pre
9.55063	1.43205	B/Plasma	Pre
6.80534	9.31383	Fibroblast	Pre
2.16576	4.80294	T	Pre
-1.64574	2.00944	Myeloid	Pre
4.56878	5.28436	B/Plasma	Pre
3.0403	11.4404	Fibroblast	Pre
-2.02702	-9.39352	Endothelial	Pre
3.62728	5.81118	T	Pre
4.62215	5.52626	B/Plasma	Pre
5.50223	11.5147	Fibroblast	Pre
0.871094	-10.3184	Endothelial	Pre
4.48703	10.7742	Fibroblast	Pre
1.36671	-12.4847	Endothelial	Pre
3.47041	10.4737	Fibroblast	Pre
-0.225744	-10.3101	Endothelial	Pre
4.49488	12.7342	Fibroblast	Pre
-0.466063	-10.1034	Endothelial	Pre
2.22451	9.48985	Fibroblast	Pre
-2.25951	-4.49246	Endothelial	Pre
2.46965	4.71391	T	Pre
-1.87851	1.45608	Myeloid	Pre
2.96612	10.5285	Fibroblast	Pre
-0.259593	-9.38672	Endothelial	Pre
5.01724	13.4745	Fibroblast	Pre
0.663205	-10.6106	Endothelial	Pre
6.10389	11.9929	Fibroblast	Pre
0.116388	-9.97317	Endothelial	Pre
5.55532	12.3971	Fibroblast	Pre
-0.242367	-10.7589	Endothelial	Pre
5.18053	12.4252	Fibroblast	Pre
-0.0432454	-10.889	Endothelial	Pre
6.6654	-8.4359	T	Pre
-3.08189	-3.23197	Myeloid	Pre
10.0091	1.54958	B/Plasma	Pre
6.51803	9.15359	Fibroblast	Pre
3.07706	10.6671	Fibroblast	Pre
-0.384417	-9.65323	Endothelial	Pre
2.48938	4.26475	T	Pre
-1.91196	1.24242	Myeloid	Pre
3.38881	12.0389	Fibroblast	Pre
-1.41379	-10.0929	Endothelial	Pre
3.61307	11.7941	Fibroblast	Pre
-1.35012	-10.3573	Endothelial	Pre
2.39068	4.72326	T	Pre
-2.09514	1.25329	Myeloid	Pre
2.85083	11.8457	Fibroblast	Pre
-1.83931	-9.67114	Endothelial	Pre
2.18061	5.17251	T	Pre
5.46567	5.60503	B/Plasma	Pre
4.31936	12.8272	Fibroblast	Pre
1.27155	-11.5019	Endothelial	Pre
3.57383	5.92531	T	Pre
4.88838	5.61254	B/Plasma	Pre
3.03042	9.8354	Fibroblast	Pre
-0.246496	-9.29708	Endothelial	Pre
3.37289	10.1301	Fibroblast	Pre
-0.265079	-9.79955	Endothelial	Pre
4.16384	12.5468	Fibroblast	Pre
0.316862	-11.6003	Endothelial	Pre
4.69662	10.1955	Fibroblast	Pre
1.8613	-12.344	Endothelial	Pre
5.90898	12.7952	Fibroblast	Pre
0.833492	-10.3803	Endothelial	Pre
5.98991	12.511	Fibroblast	Pre
0.395403	-10.4603	Endothelial	Pre
1.3383	5.01817	T	Pre
-2.09414	2.23987	Myeloid	Pre
4.30916	5.26157	B/Plasma	Pre
1.61112	4.75029	T	Pre
-1.64892	2.35821	Myeloid	Pre
4.80068	5.10074	B/Plasma	Pre
6.39796	-8.61594	T	Pre
-3.29508	-3.2077	Myeloid	Pre
9.44805	0.775409	B/Plasma	Pre
6.48376	9.18276	Fibroblast	Pre
3.51271	10.7062	Fibroblast	Pre
0.879417	-11.1991	Endothelial	Pre
3.74242	5.81851	T	Pre
4.40354	5.74577	B/Plasma	Pre
2.18454	9.52038	Fibroblast	Pre
-2.38471	-4.08649	Endothelial	Pre
5.24273	12.9909	Fibroblast	Pre
0.707324	-11.2511	Endothelial	Pre
1.32477	2.3466	T	Pre
4.66224	5.5636	B/Plasma	Pre
1.95773	4.58938	T	Pre
-1.79102	1.45845	Myeloid	Pre
2.36121	5.81918	T	Pre
5.24268	5.94882	B/Plasma	Pre
2.74995	5.68087	T	Pre
5.22957	5.19603	B/Plasma	Pre
4.2569	9.7203	Fibroblast	Pre
0.011837	-10.9907	Endothelial	Pre
1.5814	5.67916	T	Pre
-1.81534	2.22995	Myeloid	Pre
5.58754	12.3571	Fibroblast	Pre
0.137109	-11.9973	Endothelial	Pre
5.71995	13.2874	Fibroblast	Pre
0.471675	-10.208	Endothelial	Pre
2.51014	9.78663	Fibroblast	Pre
-2.26196	-4.59545	Endothelial	Pre
6.31717	-8.47844	T	Pre
-2.95555	-3.52964	Myeloid	Pre
9.55394	1.30519	B/Plasma	Pre
6.90881	10.5592	Fibroblast	Pre
4.54816	12.4101	Fibroblast	Pre
-0.259367	-12.0905	Endothelial	Pre
5.4359	11.6979	Fibroblast	Pre
0.591916	-10.3901	Endothelial	Pre
3.8101	5.85145	T	Pre
4.30877	5.85285	B/Plasma	Pre
3.53937	10.4529	Fibroblast	Pre
-0.251901	-9.85033	Endothelial	Pre
2.79807	9.59019	Fibroblast	Pre
0.288169	-8.87389	Endothelial	Pre
5.39277	6.03775	Fibroblast	Pre
-0.262098	-9.82784	Endothelial	Pre
7.32022	-8.21583	T	Pre
-3.05656	-3.21467	Myeloid	Pre
9.6047	1.19271	B/Plasma	Pre
6.31067	8.85763	Fibroblast	Pre
4.69676	9.88736	Fibroblast	Pre
1.3332	-11.9487	Endothelial	Pre
3.80303	12.3991	Fibroblast	Pre
1.06732	-11.6831	Endothelial	Pre
3.97195	12.3794	Fibroblast	Pre
-1.38497	-10.1713	Endothelial	Pre
4.15374	13.0668	Fibroblast	Pre
1.47216	-11.9036	Endothelial	Pre
4.49076	12.41	Fibroblast	Pre
0.686471	-10.9472	Endothelial	Pre
3.01159	10.1598	Fibroblast	Pre
-0.312135	-9.47451	Endothelial	Pre
2.86129	2.51073	T	Pre
-2.11088	0.954034	Myeloid	Pre
2.71245	5.31604	T	Pre
5.1085	3.84936	B/Plasma	Pre
3.42884	10.5531	Fibroblast	Pre
-0.143906	-9.96772	Endothelial	Pre
5.11946	13.1335	Fibroblast	Pre
-1.07091	-10.863	Endothelial	Pre
4.3561	11.0456	Fibroblast	Pre
1.22884	-12.1489	Endothelial	Pre
4.72851	10.299	Fibroblast	Pre
0.956648	-12.0959	Endothelial	Pre
4.41746	12.6095	Fibroblast	Pre
-1.3266	-10.2359	Endothelial	Pre
3.28588	10.8035	Fibroblast	Pre
-0.677378	-9.9843	Endothelial	Pre
2.37802	5.87622	T	Pre
5.41491	5.99703	B/Plasma	Pre
5.38966	12.981	Fibroblast	Pre
0.560133	-10.9129	Endothelial	Pre
5.05094	13.0954	Fibroblast	Pre
0.144776	-11.6732	Endothelial	Pre
3.7449	11.6644	Fibroblast	Pre
1.11745	-11.9763	Endothelial	Pre
4.27502	11.1258	Fibroblast	Pre
1.39247	-12.2454	Endothelial	Pre
4.22278	11.5703	Fibroblast	Pre
1.38106	-11.5304	Endothelial	Pre
4.19189	11.029	Fibroblast	Pre
1.69159	-12.0392	Endothelial	Pre
4.79349	12.0678	Fibroblast	Pre
0.564853	-12.2457	Endothelial	Pre
3.45601	5.83643	T	Pre
4.97111	5.27146	B/Plasma	Pre
3.00184	11.8874	Fibroblast	Pre
-1.78158	-9.75106	Endothelial	Pre
3.63351	10.8982	Fibroblast	Pre
-0.0907871	-9.73421	Endothelial	Pre
3.33732	10.8646	Fibroblast	Pre
-0.431045	-9.37762	Endothelial	Pre
8.16443	-8.25299	T	Pre
-3.30182	-2.32686	Myeloid	Pre
9.6936	0.536384	B/Plasma	Pre
5.10939	9.85339	Fibroblast	Pre
2.0349	4.57199	T	Pre
-1.57633	1.58883	Myeloid	Pre
4.03429	10.6672	Fibroblast	Pre
0.300661	-9.76569	Endothelial	Pre
1.82226	4.15204	T	Pre
-2.25593	1.08164	Myeloid	Pre
5.1841	2.93817	B/Plasma	Pre
2.8152	11.8698	Fibroblast	Pre
-1.93576	-9.49121	Endothelial	Pre
5.93066	13.1364	Fibroblast	Pre
0.767651	-10.2435	Endothelial	Pre
3.25834	12.229	Fibroblast	Pre
-1.61929	-9.98595	Endothelial	Pre
6.21425	-8.59856	T	Pre
-2.95749	-3.80937	Myeloid	Pre
6.88882	9.80283	Fibroblast	Pre
1.35571	2.29883	T	Pre
4.74329	5.44268	B/Plasma	Pre
3.44988	5.72602	T	Pre
4.81899	5.50643	B/Plasma	Pre
4.20737	11.2699	Fibroblast	Pre
-2.4374	-11.6831	Endothelial	Pre
5.83674	13.0099	Fibroblast	Pre
0.306896	-10.0936	Endothelial	Pre
4.54481	10.5095	Fibroblast	Pre
0.517763	-11.5227	Endothelial	Pre
2.84217	5.10859	T	Pre
5.11113	3.36958	B/Plasma	Pre
1.79829	5.30795	T	Pre
-2.4455	1.08559	Myeloid	Pre
1.92315	4.73085	T	Pre
-1.60151	2.29432	Myeloid	Pre
4.98242	4.93286	B/Plasma	Pre
4.24695	13.2207	Fibroblast	Pre
1.51678	-11.9795	Endothelial	Pre
3.38434	10.8142	Fibroblast	Pre
-0.0740523	-10.0858	Endothelial	Pre
1.3554	5.2708	T	Pre
-1.56005	2.30515	Myeloid	Pre
5.24903	12.1691	Fibroblast	Pre
-0.0636	-11.246	Endothelial	Pre
4.32509	10.8074	Fibroblast	Pre
1.61872	-12.3907	Endothelial	Pre
1.75311	4.69094	T	Pre
-1.91143	1.61366	Myeloid	Pre
2.82121	5.40248	T	Pre
5.28422	4.78961	B/Plasma	Pre
6.04536	11.8968	Fibroblast	Pre
[truncated: 12,111 more rows]

## Sheet: Fig3g
B/Plasma	Endothelial	Epithelial	Fibroblast	Myeloid	T	Tumor
0.80512	0.595334	0.51399	0.626841	0.619268	0.678455	0.513603
0.463431	0.765568	0.443461	0.572943	0.434498	0.445755	0.460919
0.594335	0.609578	0.836797	0.640082	0.525252	0.523568	0.832417
0.44706	0.589478	0.44381	0.781745	0.456014	0.423543	0.463557
0.696366	0.669876	0.547919	0.701219	0.861188	0.660577	0.550902
0.722948	0.645022	0.502787	0.653656	0.662454	0.812426	0.512576
0.605597	0.639639	0.860253	0.672414	0.530977	0.534167	0.856849

## Sheet: Fig3h
Pre	Ac	CellTypes
0.577465	0.070575	T
0.118864	0.0482331	T
2.77458	0.0727213	T
0.0971468	0.0517366	T
0.134173	0.00886342	T
0.0897284	0.0482664	T
0.789738	0.316958	T
3.82213	2.80225	T
2.42921	0.640259	T
0.0611372	0.0187518	T
0.696263	0.148069	T
1.69457	0.444374	T
0.0575584	0.0272528	T
0.36722	0.150239	T
0.557118	0.243128	T
0.686007	0.141804	T
0.800513	0.57111	T
0.144857	0.0153129	T
0.672706	0.133091	T
0.205688	0.0272518	T
0.106678	0.00262888	T
0.0930726	0.00938387	T
0.735933	0.300287	T
2.8905	0.927152	T
0.22559	0.0611471	T
0.0632568	0.00830389	T
0.148755	0.00637366	T
0.211685	0.0646089	T
0.923386	0.344495	T
0.129499	0.00223346	T
0.106647	0.00732732	T
0.0919936	0.00106647	T
0.0367164	0.00451401	T
2.22242	0.83699	T
2.8021	1.93555	T
1.05093	0.0928351	T
0.823215	0.082001	T
0.778391	0.111628	T
0.177878	0.0562272	T
0.664874	0.470092	T
0.212326	0.0493144	T
1.3177	1.5996	T
0.171731	0.028941	T
0.187427	0.010599	T
0.959083	0.590044	T
0.691759	0.135227	T
0.0357594	0.00805779	T
1.19632	0.606715	T
0.100933	0.0082246	T
0.0973451	0.00464891	T
0.300793	0.15054	T
0.175848	0.0186012	T
0.391637	0.0171541	T
0.0786158	0.00479717	T
0.105415	0.0158141	T
0.229153	0.113742	T
2.31404	1.68451	T
1.41494	0.460578	T
0.245827	0.00193979	T
0.322156	0.0495434	T
0.255154	0.00350105	T
1.9089	0.321662	T
0.0505192	0.00368795	T
0.0152492	0.00565894	T
0.340877	0.12531	T
0.235474	0.0784225	T
0.382735	0.0769415	T
0.142333	0.000396338	T
0.00530676	0.00183867	T
0.124891	0.0217422	T
0.054826	0.00124019	T
0.199004	0.120995	T
0.453606	0.00847561	T
0.00724691	0.00604458	T
0.52912	0.0186015	T
0.0207544	0.00493363	T
0.730555	0.174756	T
0.0505784	0.00179578	T
0.0124107	0.00279297	T
0.147834	0.0264384	T
0.0767467	0.000690393	T
0.519506	0.115376	T
0.0321104	0	T
0.0743001	0.00391475	T
0.127406	0.00434987	T
0.25602	0.0303357	T
0.418519	0.000578848	T
0.25067	0.0504856	T
0.0264808	0.00277291	T
0.0632743	0.00428076	T
0.490232	0.0774288	T
0.026937	0.00246474	T
0.912732	0.0591922	T
0.144951	0.0213895	T
0.766359	0.418824	T
0.002607	0.00412419	T
0.0390364	0.00336398	T
0.135057	0.0102254	T
0.198809	0.0469158	T
0.0340521	0.0153063	T
0.0423716	0.00464902	T
0.12592	0.0499075	T
0.12683	0.00568128	T
0.00799136	0.00129941	T
0.195656	0.13742	T
0.118538	0.0935217	T
0.0779782	0.00261288	T
0.0933836	0.0801009	T
0.0216565	0.0013082	T
0.137215	0.00596706	T
0.206217	0.00474118	T
0.597547	0.189776	T
0.0991861	0.0381201	T
0.11737	0	T
0.0113574	0.00154958	T
0.0167999	0.0136838	T
0.114724	0.0364601	T
0.0226595	0.00887268	T
0.38878	0.201949	T
0.248395	0.151862	T
0.250939	0.0357532	T
0.122034	0.0183086	T
0	0.00307442	T
0.0623124	0.0237181	T
0.0496504	0.00222002	T
0.0743906	0.0177743	T
0.0367086	0.0466428	T
0.0423107	0.000571863	T
0.0818355	0.00704501	T
0.0846292	0.0124301	T
0.0116774	0.000977263	T
0.0403788	0.0011326	T
0.0139047	0.00223213	T
0.0262608	0.00290707	T
0.0525948	0.00365897	T
0.0777124	0.0145896	T
0.0357633	0.0044917	T
0.0912367	0.001684	T
0.00871371	0.00412358	T
0.173438	0.0246411	T
0.0160927	0.00250511	T
0.038539	0.00243011	T
0.00724056	0.000515084	T
0.0583022	0.00426674	T
0.038368	0	T
0.565668	0.265997	T
0.598452	0.0133473	T
0.0611779	0.004722	T
0.0389131	0.000431453	T
2.97686	0.842707	T
0.76924	0.218034	T
0.593857	0.325487	T
1.80225	0.554215	T
0.0775894	0.02057	T
0.219793	0.0736173	T
1.95051	0.407455	T
0.99786	0.213737	T
0.261419	0.0351944	T
0.202976	0.00234541	T
0.147688	0.00386702	T
1.19654	0.850272	T
0.0425836	0.00290389	T
0.0497403	0.0112195	T
3.40278	1.8075	T
1.16944	0.13066	T
0.826678	0.108627	T
0.2332	0.109035	T
0.0188772	0	T
0.0512571	0.00334477	T
4.15091	3.92356	T
2.16776	0.816721	T
0.0986773	0.0417124	T
0.107074	0	T
1.39201	0.414028	T
0.0328188	0.0143738	T
0.698735	0.226676	T
0.384974	0.0231066	T
0.082906	0.0191363	T
0.668461	1.10357	T
0.957886	0.47345	T
0.32139	0.084593	T
0.771151	0.272508	T
0.215881	0.0214868	T
0.00646981	0	T
0.0986828	0.00581537	T
0.0787845	0.00317219	T
0.0561821	0	T
0.0876569	0.0254759	T
0.00308632	0.00632322	T
0.205648	0.0365458	T
0.213031	0.156662	T
1.25899	0.105371	T
1.58679	0.37325	T
0.211594	0.0297136	T
0.994193	0.416498	T
0.058642	0.00865623	T
0.00336002	0	T
0.035732	0.00234704	T
0.564094	0.136963	T
2.29287	1.13623	T
0.163401	0.0484424	T
0.280401	0.00679918	T
0.286696	0.0256102	T
0.147963	0.0447059	T
0.149617	0.0101565	T
0.553877	0.187488	T
0.78198	0.0166548	T
0.02084	0.00333179	T
0.154446	0.0322413	T
0.805721	0.195626	T
0.00620631	0.00196104	T
1.11663	0.606762	T
0.0129714	0.00155469	T
0.440894	0.0209789	T
0.633626	0.122334	T
0.0140049	0.00328623	T
0.635397	0.0113592	T
0.93118	0.894764	T
0.767453	0.215461	T
0.0841778	0.0678331	T
0.434709	0.119173	T
0.124713	0.00375351	T
0.666546	0.0881322	T
0.787409	0.256042	T
0.439389	0.223499	T
0.68603	0.26967	T
0.058564	0.01577	T
0.50209	0.197549	T
0.096765	0.0163001	T
0.140644	0.0113016	T
0.00169085	0	T
0.52353	0.426195	T
0.00476846	0.00398733	T
2.20082	0.123685	T
1.39419	0.187035	T
3.95471	1.71139	T
0.091639	0.00149159	T
0.383683	0.0336272	T
0.119871	0.0131536	T
0.377451	0.0304798	T
0.110989	0.245161	T
0.13716	0.0339791	T
0.108446	0.00136217	T
0.0760172	0.00737251	T
0.520386	0.246853	T
0.791825	0.390798	T
0.00776231	0.00283243	T
0.0492404	0.0355592	T
2.0863	0.555852	T
0.0177038	0.00219166	T
0.510484	0.0386642	T
0.24376	0.0194641	T
2.09491	0.911243	T
0.501418	0.0353844	T
0.800939	0.14355	T
1.7115	0.217169	T
0.0390832	0.0226745	T
0.143102	0.0173438	T
0.115025	0.0363811	T
0.0148149	0.00176826	T
1.6643	0.720429	T
0.0200784	0	T
0.291484	0.0870577	T
0.0229208	0.00733277	T
0.332635	0.200343	T
0.192374	0.00112431	T
0.214355	0.0387143	T
0.0148639	0	T
1.12264	0.584873	T
0.175114	0.0419967	T
0.0397145	0.00376556	T
1.21592	0.260552	T
0.21903	0.0547423	T
1.20282	0.345502	T
0.732444	0.0715881	T
0.209955	0.0311459	T
0.364676	0.051588	T
1.47392	0.834342	T
0.414649	0.40693	T
0.217305	0.0477573	T
0.128811	0.00543344	T
0.452331	0.0122336	T
0.587224	0.147868	T
0.0220624	0.00102196	T
0.0123935	0	T
1.35284	0.536246	T
0.0619797	0.00504292	T
0.472902	0.092925	T
0.101446	0.0146491	T
0.04698	0.00714094	T
0.31693	0.210571	T
0.0339226	0.00217901	T
1.8716	0.342217	T
0.85708	0.0322167	T
0.0400395	0	T
1.22818	0.395958	T
0.0816046	0.00807366	T
0.270588	0.00260078	T
0.00674817	0.00145676	T
0.13973	0.0546836	T
1.21244	0.353762	T
0.13669	0.137861	T
0.0209347	0.00533138	T
0.0424378	0.0206622	T
0.287037	0.0806655	T
0.172728	0.0483169	T
0.320518	0.071536	T
0.00876553	0.00588598	T
0.0907471	0.00441743	T
0.238597	0.0284938	T
1.0821	0.00698677	T
2.52361	0.792193	T
0.0096976	0	T
1.94013	2.2498	T
0.688587	0.25226	T
1.03105	0.353273	T
0.153304	0.0309302	T
1.49649	0.531878	T
0.719187	0.636762	T
0.306796	0.00473997	T
0.896127	0.186794	T
1.26102	0.846005	T
0.566747	0.295073	T
0.065488	0.000998353	T
0.00274591	0.00155043	T
0.118944	0.0817254	T
0.379066	0.124053	T
0.029757	0.01294	T
0.15197	0.164051	T
2.12575	0.688148	T
0.0184189	0.00178725	T
0.477971	0.0777961	T
0.120086	0.0366315	T
1.26788	0.535236	T
0.0291361	0.00143637	T
0.000409988	0.00247855	T
0.171946	0.00479384	T
0.0556016	0.0150477	T
1.20371	0.363569	T
0.00993897	0.00186078	T
0.25812	0.0469314	T
0.418472	0.000644437	T
0.0738147	0.0166037	T
0.490522	0.141679	T
0.397131	0.210423	T
0.0269196	0.0024483	T
0.174128	0.139095	T
1.54318	0.662029	T
0.310316	0.0643128	T
0	0.00337536	T
0.679362	0.163249	T
0.352501	0.0344346	T
0.129555	0.0230271	T
0.0786131	0.0193969	T
0.0428002	0.0127755	T
0.27049	0.0719797	T
0.301289	0.077691	T
0.682286	0.0247984	T
0.776656	0.0593837	T
0.0283533	0.000571863	T
0.0713023	0	T
0.0895542	0.0144804	T
0.379696	0.047248	T
0.180205	0.048239	T
0.123632	0.0191788	T
0.161717	0.0905303	T
0.0622764	0.0025615	T
0.122292	0.0741396	T
0.439825	0.096321	T
0.195102	0.0372031	T
0.51549	0.0363327	T
0.0226807	0.00242692	T
0.181457	0.0352554	T
0.513297	0.227262	T
0.116084	0.026019	T
0.31556	0.222225	T
0.0675802	0.00146361	T
0.809289	1.05643	T
0.260514	0.0479132	T
0.0129963	0.00345209	T
0.0834275	0.00505905	T
0.0938006	0.00734319	T
0.032147	0.0125069	T
1.22575	0.782948	T
0.0162141	0.00113855	T
0.0147311	0.000409394	T
0.0240702	0	T
0.500844	0.0430906	T
0.259713	0.270692	T
0.482452	0.0396135	T
0.47556	0.369179	T
2.27208	3.36029	T
0.101658	0.000796596	T
0.224054	0.00271367	T
0.0925102	0.0282994	T
0.418003	0.0546976	T
4.06772	0.900757	T
0.337924	0.0324916	T
0.639871	0.0983385	T
0.0946107	0.00574238	T
0.304181	0.295152	T
0.767505	0.686692	T
1.6189	0.318923	T
0.102312	0.0270089	T
0.195544	0.120026	T
0.474083	0.194321	T
1.53012	0.685958	T
0.239873	0.0408473	T
0.41712	0.0526131	T
0.332484	0.181048	T
0.180541	0.00343225	T
0.124567	0.00768653	T
0.396753	0.0180482	T
1.10622	1.47373	T
0.635079	0.830402	T
0.65378	0.131321	T
1.36965	0.661474	T
1.42818	0.356104	T
0.325726	0.11402	T
1.08927	0.116483	T
0.409849	0.0257518	T
1.61096	0.510931	T
2.24198	0.828961	T
0.240064	0.0852342	T
0.153159	0.00884112	T
0.818877	0.0599854	T
0.921492	0.495868	T
0.14877	0.0138618	T
0.687242	0.0391044	T
0.420921	0.0906356	T
0.574931	0.0421253	T
1.73505	0.60469	T
0.179854	0.0351636	T
0.0703209	0.0376286	T
1.27893	0.206115	T
0.061469	0.00415381	T
0.823791	0.178509	T
1.64715	0.253875	T
0.554946	0.0279595	T
0.0165266	0.00295511	T
0.636097	0.205731	T
0.467289	0.0412833	T
0.758721	0.142713	T
0.612066	0.0393351	T
0.0405602	0.0273708	T
0.266104	0.028628	T
0.20855	0.0293187	T
0.585232	0.190612	T
0.131388	0.0252641	T
0.928296	0.189332	T
0.422867	0.0403766	T
2.82193	1.95532	T
2.51166	2.47353	T
0.0232978	0.00338591	T
0.0929474	0.0150326	T
2.02685	0.728994	T
0.934884	0.117946	T
1.63373	0.47941	T
0.705925	0.0501043	T
0.384434	0.0655865	T
0.273719	0.0828803	T
0.308238	0.105772	T
0.943451	0.0472483	T
0.919064	0.976116	T
1.05038	0.296665	T
0.0157415	0.00229714	T
1.39645	0.515612	T
0.438439	0.0245975	T
0.355894	0.128116	T
2.08934	0.720728	T
0.842692	0.277484	T
0.685596	0.546198	T
0.101171	0.0132554	T
0.837538	0.143202	T
0.897962	0.212298	T
0.292267	0.0391566	T
0.298198	0.00144146	T
0.688983	0.296032	T
2.75438	2.58394	T
0.279398	0.0467957	T
0.993847	0.00594042	T
0.977729	0.188278	T
0.698678	0.479195	T
1.41205	0.132393	T
0.0113727	0.00327943	T
0.156863	0.0151903	T
0.343213	0.115714	T
0.645904	0.0349267	T
0.400581	0.325032	T
0.0190499	0.00455852	T
0.00651922	0.00294744	T
0.716069	0.038569	T
0.334112	0.0453134	T
1.04636	0.67686	T
0.59174	0.496547	T
0.330967	0.0784622	T
0.433409	0.615651	T
0.905798	0.718735	T
0.527982	0.090301	T
0.0783301	0.00883473	T
0.33096	0.0221696	T
0.836705	0.406194	T
1.06991	0.849011	T
0.42665	0.0995852	T
0.387883	0.0662932	T
0.655969	0.213084	T
0.0379546	0.00804555	T
0.106661	0.0107834	T
0.70538	0.0192842	T
0.184198	0.0518932	T
0.362697	0.130101	T
0.673397	0.163626	T
0.0425664	0.00492594	T
0.587633	0.0943005	T
0.564043	0.0531992	T
0.0643267	0.0326997	T
0.065553	0.0529394	T
0.299612	0.160755	T
1.47249	0.981773	T
0.236377	0.0261259	T
0.0365611	0.00448828	T
0.0608824	0.0134504	T
0.45054	0.0565769	T
0.55524	0.192089	T
0.412583	0.0962085	T
0.231325	0.0592514	T
0.228996	0.0475708	T
0.267926	0.0394274	T
0.776006	0.259778	T
0.228699	0.00384397	T
0.414632	0.0426692	T
0.26105	0.120052	T
1.14095	0.618971	T
0.342482	0.01722	T
0.197349	0.112973	T
0.229361	0.132067	T
0.0593095	0.0266244	T
0.0342245	0.00460431	T
0.0189373	0.00213221	T
1.61479	0.974114	T
0.526695	0.0789552	T
0.668083	0.531284	T
0.887531	0.29464	T
0.577058	0.23881	T
0.971108	0.500966	T
0.0305628	0.00687147	T
1.54826	0.258241	T
0.230595	0.0599728	T
0.641388	0.272206	T
3.61851	1.64605	T
1.34373	0.79033	T
0.62074	0.125292	T
1.54156	1.14578	T
0.373394	0.0234268	T
0.704589	0.233528	T
2.51333	0.575822	T
0.000387018	0.00199392	T
1.82458	0.933257	T
1.66122	0.638377	T
0.489219	0.187715	T
0.300858	0.0198526	T
0.0923596	0.0543283	T
0.674437	0.110203	T
0.499272	0.159265	T
1.02948	0.542803	T
0.0252725	0.00451555	T
0.402944	0.0881028	T
3.23204	3.00934	T
0.454984	0.144035	T
1.04565	0.0312803	T
0.743212	0.0354928	T
0.578435	0.174585	T
0.235402	0.00207406	T
0.246803	0.125992	T
2.86265	1.14278	T
0.278565	0.0441928	T
0.684755	0.0492603	T
0.0334226	0.00451268	T
0.213707	0.0196544	T
2.82831	2.52192	T
1.07607	0.40815	T
0.266626	0.0513849	T
0.313468	0.0586047	T
2.28061	1.31177	T
0.498171	0.0591928	T
0.344881	0.0324251	T
0.0857803	0.0092292	T
0.17592	0.0110068	T
0.564498	0.056723	T
0.56572	0.113408	T
0.159719	0.0303402	T
0.848639	0.1311	T
0.460085	0.114567	T
0.22155	0.0426074	T
0.306563	0.114653	T
0.418972	0.0595907	T
0.639218	0.154162	T
0.118576	0.00357677	T
0.764168	0.0314381	T
0.0802246	0.0389926	T
1.42998	0.383167	T
1.03108	0.438418	T
0.268937	0.00649785	T
0.716821	0.165993	T
0.253758	0.0855836	T
0.184484	0.0696731	T
0.188451	0.225665	T
1.53971	0.541047	T
0.614864	0.174056	T
1.60353	0.219989	T
0.80203	0.264035	T
0.69643	0.101737	T
2.85602	0.46872	T
0.94112	0.48775	T
1.26145	0.680252	T
0.108092	0.0152398	T
0.151665	0.00736621	T
0.173609	0.0542334	T
1.24801	0.159773	T
0.78615	0.0063841	T
0.419198	0.134355	T
0.00518675	0	T
1.59708	0.809656	T
0.703153	0.287829	T
0.229744	0.0739523	T
0.532461	0.508348	T
0.713911	0.328423	T
0.173341	0.076189	T
0.0392434	0.00220288	T
3.41518	3.83597	T
0.0344508	0.00790967	T
2.08088	1.42695	T
0.558823	0.10254	T
0.631054	0.112547	T
0.99486	0.251439	T
0.0460013	0.00352312	T
1.15562	0.300543	T
0.0550074	0.00101305	T
0.307878	0.00748074	T
0.357946	0.0446916	T
0.409438	0.0239694	T
1.84032	1.43927	T
0.518931	0.0699897	T
0.0720916	0.00221487	T
0.379907	0.0462029	T
0.198658	0.0121508	T
0.0651758	0.0022435	T
0.175736	0.0679667	T
0.300521	0.0327482	T
1.53565	0.271674	T
0.622389	0.116224	T
0.405736	0.182628	T
0.0607388	0.0190899	T
1.99525	0.509216	T
0.425222	0.135034	T
0.308066	0.0147601	T
1.21241	0.389869	T
0.512615	0.0855477	T
0.969511	0.266203	T
0.594454	0.0405674	T
0.841188	0.141039	T
0.713104	0.0481146	T
0.182094	0.0286454	T
0.353141	0.26662	T
0.0977924	0.00276394	T
1.22869	0.544072	T
0.0680293	0.00148831	T
0.257337	0.0239756	T
0.20186	0.000530157	T
1.94736	0.862312	T
1.44754	0.784479	T
0.13432	0.0329028	T
0.275361	0.140029	T
1.19727	0.147797	T
0.779938	0.138443	T
1.85473	1.27498	T
0.183449	0.0975274	T
0.325579	0.235892	T
1.24203	0.46658	T
0.2798	0.0202122	T
0.292337	0.0990297	T
0.0547225	0.0127345	T
0.70864	0.0892637	T
1.46102	0.282721	T
0.59638	0.159975	T
0.131309	0.0539108	T
0.0366583	0.00983303	T
0.25467	0.0494331	T
0.737299	0.150792	T
0.578904	0.240174	T
2.0045	1.22997	T
0.682352	0.230059	T
0.549676	0.179128	T
0.205396	0.0335079	T
0.010156	0.00136269	T
0.55721	0.201463	T
0.333401	0.0320455	T
1.60824	0.112736	T
0.207692	0.062069	T
1.07017	0.675649	T
0.23997	0.0126127	T
0.983866	0.105371	T
0.386942	0.50245	T
0.125621	0.0175141	T
0.230242	0.0756196	T
0.644637	0.506341	T
0.737518	0.448642	T
0.637192	0.119777	T
0.282094	0.0140981	T
0.392021	0.0806786	T
1.69432	0.883846	T
0.356114	0.0904692	T
1.35333	0.259808	T
0.882243	0.236865	T
0.0483069	0.00198284	T
1.15909	0.12592	T
0.131645	0.0263873	T
0.0257909	0.00149057	T
0.271288	0.0542134	T
0.489979	0.0865162	T
1.65626	0.491872	T
1.98786	1.02846	T
0.234286	0.0494325	T
0.135882	0.0237031	T
0.791544	0.266105	T
0.387243	0.133318	T
0.82605	0.273023	T
1.61132	0.952265	T
0.392614	0.0117639	T
0.0491609	0.00101208	T
0.965688	0.264436	T
0.386055	0.189443	T
0.75518	0.124137	T
0.385069	0.0456164	T
0.760891	0.602392	T
0.690931	0.318029	T
1.10119	0.15505	T
0.101654	0.00445094	T
1.91668	1.69341	T
0.99139	0.436213	T
0.0159572	0.00111293	T
2.56282	1.4327	T
0.240077	0.0179195	T
0.0731204	0.00953546	T
0.290406	0.0397995	T
0.437359	0.111932	T
0.702383	0.351898	T
0.0753996	0.0360639	T
0.279906	0.0633568	T
0.0860635	0.00402912	T
2.8433	1.08415	T
0.427429	0.00439627	T
0.51707	0.200155	T
0.230925	0.0219941	T
0.692655	0.306	T
0.326765	0.0452993	T
1.79382	1.31907	T
4.20325	3.47946	T
0.424415	0.0472703	T
0.649741	0.083309	T
0.754929	0.397385	T
1.10034	0.813672	T
0.822512	0.435204	T
0.555367	0.100676	T
0.996595	0.436868	T
0.0750976	0.00235092	T
0.64136	0.100961	T
0.417146	0.0705091	T
2.14234	0.632662	T
0.24108	0.0390591	T
0.554995	0.0681336	T
1.18069	0.554703	T
2.32506	1.42241	T
1.10246	0.288092	T
0.37646	0.08682	T
1.14527	0.207722	T
1.42592	0.558169	T
0.927279	0.33472	T
3.68981	1.11466	T
1.09606	0.260692	T
1.20819	0.258849	T
0.482605	0.310834	T
1.04975	0.232248	T
0.29805	0.018097	T
0	0.00101243	T
0.382994	0.106532	T
0.482007	0.153117	T
0.372522	0.158013	T
0.759521	0.126581	T
0.752626	0.0637634	T
0.932663	0.0984195	T
0.794269	0.274184	T
0.809262	0.211009	T
0.149959	0.0532633	T
0.126619	0.0290348	T
1.05397	0.265438	T
0.387507	0.0525414	T
0.0436791	0.0096713	T
2.01219	1.22552	T
1.51021	0.18196	T
0.653084	0.05028	T
0.657221	0.0960549	T
0.732818	0.125457	T
1.58734	0.849352	T
1.51007	0.360185	T
0.344572	0.110124	T
1.1309	0.381285	T
0.201761	0.0443266	T
0.204589	0.0139475	T
1.55297	0.330989	T
0.578744	0.220647	T
0.654892	0.169517	T
0.354954	0.0602417	T
0.474301	0.0354187	T
0.569517	0.077144	T
0.562507	0.0696673	T
0.370472	0.193694	T
0.832283	0.304871	T
0.838782	0.265649	T
0.986172	0.248813	T
0.43187	0.121507	T
0.855218	0.145975	T
0.965572	0.397263	T
0.273403	0.0257751	T
0.203685	0.0339476	T
0.883396	0.208282	T
1.44019	0.357163	T
0.816255	0.665308	T
3.26327	2.38823	T
0.514316	0.11597	T
1.68138	0.886088	T
0.593197	0.170812	T
0.242942	0.0637768	T
0.394348	0.0709041	T
0.750963	0.455194	T
0.530349	0.0478633	T
0.801801	0.13106	T
0.283223	0.0740229	T
0.431178	0.0786361	T
0.940027	0.255207	T
1.01542	0.326718	T
0.503217	0.212805	T
0.465092	0.216369	T
1.71088	0.770814	T
0.979626	0.388029	T
0.964653	0.118811	T
0.835726	0.176221	T
0.431592	0.0710573	T
0.460228	0.0690828	T
0.198344	0.0924955	T
0.134101	0.0180086	T
0.681813	0.0936679	T
0.930086	0.238955	T
0.556725	0.129513	T
1.03324	0.0951601	T
1.05185	0.196129	T
0.147138	0.00454612	T
0.950773	0.242826	T
0.402947	0.123627	T
0.283443	0.117055	T
1.06445	0.181749	T
1.93011	0.411543	T
4.04459	2.59898	T
0.64864	0.308819	T
0.349759	0.0348769	T
0.779744	0.352689	T
2.39288	0.984591	T
0.391121	0.210731	T
1.55795	0.740186	T
0.963501	0.359775	T
0.41026	0.0328232	T
0.432282	0.0805856	T
1.47681	0.400623	T
1.39681	0.672326	T
0.303078	0.0488268	T
0.274355	0.0164682	T
0.424626	0.120854	T
0.50713	0.266341	T
0.0399705	0.00500933	T
0.165762	0.0083419	T
0.690307	0.361822	T
0.242632	0.00370736	T
1.18511	0.649716	T
0.445453	0.188576	T
0.778304	0.0940271	T
0.116651	0.00435316	T
0.21042	0.0516905	T
0.348642	0.105619	T
0.0477247	0.00557578	T
0.802466	0.203679	T
4.18065	3.5903	T
1.29576	0.782096	T
0.13468	0.0248809	T
0.505569	0.0445286	T
0.836124	0.103223	T
0.035073	0.00238395	T
0.957664	0.0599189	T
0.342946	0.0845517	T
0.768219	0.0284665	T
0.508305	0.579254	T
1.32102	0.29973	T
0.843189	0.105321	T
0.610447	0.195141	T
0.766069	0.1953	T
0.0428365	0.00362264	T
0.192113	0.0371688	T
0.525723	0.0987106	T
0.466767	0.0616787	T
0.374347	0.0562044	T
0.388655	0.032346	T
4.409	2.294	T
1.02444	0.297937	T
0.5933	0.154042	T
0.409746	0.0797102	T
0.544024	0.0219742	T
0.888976	0.0930969	T
0.10529	0.00307138	T
0.330268	0.0672316	T
0.220116	0.0584071	T
1.03155	0.139674	T
0.739934	0.183083	T
0.74546	0.00731516	T
0.332851	0.0702038	T
0.319923	0.0519053	T
0.612558	0.046912	T
1.31342	0.642576	T
0.39188	0.0484189	T
0.83028	0.0875327	T
0.340977	0.125353	T
1.16814	0.340385	T
2.17836	1.22888	T
1.33462	0.699664	T
1.63114	0.576119	T
0.18838	0.0150661	T
0.921238	0.155497	T
1.66998	0.595132	T
0.299029	0.00414687	T
3.08273	2.56758	T
0.379982	0.269823	T
1.28665	0.335828	T
0.475737	0.154001	T
0.73379	0.126935	T
0.578118	0.0457167	T
0.670233	0.187692	T
0.278732	0.0415398	T
0.154144	0.00359285	T
0.46426	0.00910725	T
0.309653	0.0779986	T
2.74127	2.5179	T
0.339873	0.212744	T
0.456369	0.110937	T
2.14517	0.999089	T
0.295523	0.0467132	T
0.451289	0.0361766	T
0.722596	0.220603	T
0.447971	0.0324963	T
1.14242	0.726143	T
1.28464	0.126142	T
0.88682	0.126968	T
0.806792	0.352161	T
1.18769	0.622484	T
0.150593	0.0126283	T
0.597398	0.0531477	T
0.0410175	0.0019508	T
2.20094	0.788455	T
1.01537	0.210825	T
0.710284	0.215188	T
0.429615	0.101993	T
0.900289	0.043117	T
0.133511	0	T
0.511215	0.178362	T
0.430951	0.149345	T
0.0910706	0.0172106	T
0.761584	0.183738	T
1.32348	0.463476	T
0.313676	0.059446	T
0.100561	0.00898433	T
0.710274	0.100613	T
0.663722	0.0694078	T
0.945886	0.822059	T
2.0766	1.39624	T
0.327112	0.00947212	T
0.751845	0.120184	T
0.182088	0.079321	T
0.238382	0.107804	T
0.854348	0.35481	T
0.395182	0.179717	T
0.211681	0.101799	T
0.364043	0.0368596	T
0.162407	0.00113587	T
1.42064	0.104	T
0.1891	0.0181409	T
0.251608	0.024591	T
1.15584	0.394061	T
1.39073	1.12156	T
0.192765	0.0484882	T
2.10621	0.842586	T
1.21501	0.782358	T
0.354392	0.102369	T
0.444557	0.0830788	T
0.506301	0.108062	T
0.172299	0.00446496	T
0	0.00364607	T
0.279476	0.0167105	T
0.718684	0.363508	T
0.441923	0.351829	T
0.677672	0.214173	T
1.07398	0.325527	T
0.445574	0.240109	T
0.912191	0.258687	T
1.08376	0.0974943	T
0.611608	0.265043	T
0.585847	0.273404	T
0.297408	0.0357715	T
0.114933	0.0118023	T
1.42898	1.15451	T
2.61956	0.773997	T
0.720014	0.554109	T
0.0755443	0.00800394	T
0.881384	0.0973941	T
0.142486	0.0407823	T
1.08572	0.129913	T
0.264483	0.0812294	T
1.43544	0.20789	T
1.35575	0.302478	T
0.144815	0.073844	T
0.800111	0.0929562	T
0.190825	0.0259669	T
0.807217	0.275263	T
0.286732	0.0575921	T
0.0893217	0.00308049	T
0.0991751	0.00560507	T
0.586727	0.293944	T
0.240374	0.0123505	T
0.0467988	0.00475992	T
1.97485	0.868146	T
0.519533	0.0143766	T
1.09845	0.0455809	T
0.0328977	0	T
0.00832813	0.000403	T
0.00527617	0.00329233	T
0.648347	0.0371112	T
0.00941237	0.00364956	T
0.459335	0.031992	T
0.00863414	0.00116094	T
0.0242576	0.010747	T
0	0.00310446	T
0.000188004	0	T
0.00104443	0	T
0.00182837	0	T
0.094332	0.00221828	T
0.785841	1.14206	T
0.0771358	0	T
0.00149448	0	T
0.0252743	0.00344449	T
0.621747	0.029059	T
0.117235	0.000847609	T
0.00407589	0.00220351	T
0.314697	0.189707	T
0.18132	0.280761	T
0.00325468	0	T
0.017968	0.0140475	T
0.00430931	0.000618085	T
0.0109336	0	T
2.1833	1.47215	T
2.58287	2.31988	T
0.71384	0.403224	T
0.922977	0.404716	T
2.68681	1.50264	T
0.106664	0.102303	T
0.0388462	0	T
1.01397	0.344196	T
0.00295664	0	T
0.0637291	0.0142779	T
1.64379	0.37196	T
0.0130127	0.00756159	T
0.738399	0.354279	T
0.181586	0.0167484	T
0.619611	0.04951	T
2.04533	2.04206	T
0.680359	0.335738	T
0.0032464	0.000504323	T
0.00814171	0.00375272	T
0.0804652	0.000652246	T
3.44092	1.75353	T
0.546079	0.480955	T
0.479109	0.463405	T
1.72773	0.61696	T
2.10828	0.311535	T
0.00893938	0.00222653	T
0.00508544	0	T
1.03793	0.441354	T
0.982099	0.682009	T
0.109583	0.0522973	T
0.235354	0.393183	T
0.782857	0.265189	T
0.0253462	0.0172899	T
0.139392	0.0147705	T
0.265633	0.289278	T
2.02079	0.383163	T
1.26288	0.448767	T
0.00499488	0.00292157	T
0.112951	0.0696437	T
0.0704052	0.00214457	T
2.74483	0.644444	T
0.0933638	0.0213092	T
0.318455	0.0566076	T
0.017513	0.00590258	T
1.59263	1.07586	T
0.329355	0.0493636	T
0.815612	0.430274	T
0.920473	0.116964	T
1.84554	1.37444	T
0.030173	0	T
0.200732	0.0468376	T
2.72795	1.76396	T
1.14942	0.171966	T
0.457127	0.301532	T
0.974698	1.26963	T
1.48973	0.515126	T
0.00973789	0.00140238	T
0.464758	0.505348	T
2.07854	0.376115	T
0.00567641	0	T
0.502387	0.246666	T
1.38784	0.378873	T
2.00444	1.119	T
0.919714	1.04199	T
0.57104	0.369679	T
1.07025	0.482448	T
1.24942	1.31897	T
1.07428	0.257158	T
0.190051	0.0475293	T
0.474613	0.411393	T
2.81308	2.17179	T
3.39442	1.65491	T
0.664128	0.383204	T
0.163222	0.0105531	T
0.400407	0.273234	T
0.0206109	0.00869678	T
0.753921	0.136643	T
0.173535	0.062645	T
0.470709	0.298249	T
0.344707	0.0952368	T
2.97442	1.80864	T
0.437022	0.0885185	T
0.795822	0.191623	T
0.451801	0.234588	T
0.151886	0.0122106	T
0.750489	0.86571	T
0.987476	0.353303	T
0.492529	0.157268	T
0.304077	0.141295	T
0.969538	0.387256	T
0.679635	0.272799	T
0.181419	0.0556976	T
1.70967	0.747223	T
1.06564	0.594059	T
0.154879	0.0681684	T
1.27643	0.700739	T
0.0927956	0.0206199	T
2.11012	0.742679	T
0.257073	0.0372095	T
0.933399	0.443953	T
0.0179473	0.00244016	T
0.844562	0.240459	T
0.144362	0.0619368	T
0.200624	0.0583759	T
0.858746	0.612905	T
0.219585	0.0712128	T
0.0968349	0.0197248	T
0.491469	0.0443254	T
1.25531	2.76893	T
0.181516	0.018259	T
0.53275	0.200404	T
1.67028	1.06961	T
1.44712	0.10777	T
1.36415	0.512104	T
0.681064	0.0340491	T
0.32459	0.104879	T
2.20507	1.81906	T
1.38601	0.70815	T
0.944753	0.441314	T
0.21841	0.0362543	T
0.231943	0.0176209	T
0.464381	0.21507	T
1.45435	0.676147	T
0.373729	0.0768318	T
1.46318	0.977038	T
0.45647	0.07848	T
0.760562	0.0733932	T
0.358232	0.0230653	T
0.504413	0.227487	T
0.737437	0.340218	T
0.517044	0.271636	T
0.551964	0.210825	T
0.0696866	0.0350092	T
3.57044	0.896678	T
1.11877	0.422715	T
0.987362	0.21969	T
2.59663	1.09614	T
0.637655	0.0637738	T
0.184252	0.0140339	T
0.942645	0.604281	T
0.28915	0.024973	T
0.611625	0.0519375	T
2.09348	1.35741	T
2.16918	0.873047	T
1.03132	0.197664	T
0.243259	0.0867589	T
2.13483	1.33982	T
0.177043	0.0468652	T
0.247044	0.0902804	T
0.865666	0.297801	T
0.585283	0.0704221	T
2.28954	0.91765	T
0.273309	0.0529544	T
0.541638	0.154073	T
0.576471	0.100734	T
0.250268	0.08557	T
1.00074	0.391497	T
0.64271	0.138264	T
1.12005	0.851241	T
1.47049	0.174956	T
0.659164	0.248734	T
0.633012	0.17071	T
0.358347	0.141744	T
0.721475	0.108376	T
0.632453	0.229092	T
0.445826	0.10801	T
0.124059	0.0431959	T
0.474773	0.0894271	T
1.25021	0.100372	T
1.58393	0.272239	T
0.988241	0.375842	T
0.740266	0.2157	T
0.789335	0.257908	T
1.92742	0.777716	T
1.08607	0.2752	T
0.403687	0.0870575	T
1.4679	0.758135	T
1.23621	0.290129	T
0.0655821	0.0133051	T
0.630769	0.247025	T
1.22985	0.512805	T
0.859641	0.288899	T
1.13235	0.556161	T
0.497807	0.300013	T
0.613806	0.251016	T
0.813149	0.497281	T
0.90208	0.448296	T
0.344425	0.0336125	T
1.00363	0.447555	T
1.18879	0.206652	T
0.974932	0.16274	T
0.46775	0.0973547	T
0.407378	0.187933	T
1.06368	0.347107	T
0.475914	0.128693	T
1.02171	0.409871	T
1.22182	0.173765	T
0.868654	0.298452	T
0.385498	0.133892	T
0.764796	0.0581728	T
1.68451	1.05308	T
0.188407	0.0237738	T
0.814378	0.100404	T
0.608171	0.160699	T
0.470875	0.30649	T
0.199285	0.0325173	T
0.928705	0.751661	T
0.941641	0.391862	T
0.889065	0.207343	T
0.90671	0.133132	T
0.514505	0.143811	T
0.431946	0.0811564	T
0.155536	0.038027	T
0.900498	0.422888	T
1.21793	0.287643	T
0.54866	0.208958	T
0.260859	0.160422	T
0.417278	0.00609392	T
0.229589	0.120169	T
0.75688	0.118126	T
0.379199	0.245625	T
0.636668	0.0434418	T
0.514376	0.20294	T
1.72647	1.97306	T
1.52871	0.962508	T
0.854148	1.30457	T
1.11963	1.70323	T
1.08154	2.39218	T
0.780853	0.578622	T
0.77119	1.45446	T
1.10956	1.77976	T
0.708725	1.54945	T
1.83728	1.23179	T
0.854697	1.55336	T
0.882822	2.1383	T
0.792734	0.933594	T
1.82082	0.51075	T
1.56757	1.58183	T
0.711195	1.90526	T
0.354109	0.541331	T
0.690772	1.23461	T
3.23056	2.01586	T
0.541616	1.4891	T
0.46287	0.32333	T
2.56795	2.81141	T
0.866578	1.01982	T
0.544441	0.58122	T
1.00476	1.13352	T
1.06398	0.973651	T
0.801808	0.46231	T
3.91931	3.34231	T
0.501395	0	T
1.27468	0.511733	T
0.566738	0.633485	T
1.00152	0.864154	T
2.7695	2.29697	T
3.1355	1.8882	T
0.648741	0.357517	T
1.74373	0.852789	T
2.39344	1.46428	T
1.29105	1.11524	T
0.383283	0.601178	T
0.596101	1.04398	T
3.80951	1.03708	T
1.20981	0.537217	T
1.37087	1.03135	T
0.435128	0.354482	T
0.940152	0.499047	T
0.634289	0.221835	T
1.27922	0.797122	T
0.444433	0.63491	T
0.701842	0.989867	T
3.16633	0.398017	T
0.771454	0.339833	T
0.519111	0.957677	T
1.1056	0.99704	T
2.39444	2.51202	T
0.614888	0.365581	T
0.410828	0.35435	T
0.38802	0.835912	T
1.00741	1.71871	T
1.01564	0.918927	T
1.62627	0.714012	T
2.765	2.17141	T
0.439668	0.196633	T
0.352951	0.606425	T
1.38503	2.28189	T
0.310978	0.255216	T
0.304553	0.224096	T
0.637479	0.864288	T
3.61563	3.39453	T
1.43892	2.17895	T
3.23573	2.1409	T
0.261911	0.52059	T
0.248094	0.436827	T
0.473998	0.473444	T
0.253498	0.511187	T
2.42153	1.18428	T
0.28709	0.254342	T
6.91781	6.26275	T
0.252024	0.741223	T
0.228484	0.563185	T
5.46907	5.43389	T
0.204118	0.574891	T
3.90365	3.45889	T
3.89795	3.45137	T
0.856798	0.217466	T
1.2346	0.910664	T
0.247514	0.0793238	T
1.16646	0.83394	T
0.358145	0	T
0.829452	0.328486	T
0.410699	0.598941	T
0.746379	0.444728	T
0.471501	0.294025	T
1.40391	1.50942	T
0.507589	0.444514	T
0.286951	0.589174	T
0.354429	0.329526	T
0.19672	0.124922	T
0.398653	0	T
0.404079	0.00124182	T
3.63556	2.0972	T
1.60369	1.28532	T
0.43529	0.715978	T
0.222485	0.290826	T
1.0096	1.42198	T
0.259677	0.670673	T
2.30342	0.98941	T
0.23043	0.316632	T
0.60715	0	T
0.586081	0.520444	T
0.363973	0	T
0.498023	0	T
0.41872	0.469857	T
0.174508	0.0454233	T
2.02385	1.03954	T
3.73615	3.11101	T
1.77598	0.943228	T
0.198077	0.247356	T
1.35736	1.19815	T
0.26062	0.189713	T
0.426935	0.250484	T
0.174413	0.287751	T
0.186159	0	T
1.45644	1.11249	T
0.608555	0.545026	T
0.16776	0.095268	T
0.394975	0.336505	T
0.635177	0.244253	T
1.67192	0.753019	T
2.85539	1.96053	T
0.384278	1.20044	T
3.64553	3.10989	T
0.176455	0.0544745	T
0.700494	0.764857	T
0.618195	0.449965	T
1.9652	1.37604	T
0.158502	0.0116762	T
1.87155	0.457939	T
0.363588	0	T
0.793929	0.719052	T
0.358011	0.0798323	T
4.15947	2.03852	T
0.152605	0.45871	T
0.426598	0.124423	T
0.228538	0.0770774	T
0.996729	0.481503	T
0.289779	0	T
0.941542	0.264061	T
0.177813	0.279281	T
0.868491	0.777421	T
0.858799	0.816068	T
0.643282	0	T
0.795544	1.30278	T
0.409341	0	T
0.384931	0	T
0.177845	0.0531323	T
2.58064	0.972185	T
0.330004	0.32143	T
1.79595	0.463613	T
0.185287	0.0626162	T
0.410125	0	T
1.12362	1.07207	T
0.355328	0.261557	T
0.117931	0.306645	T
1.23058	0.467195	T
0.207836	0.430104	T
1.09877	0.804548	T
0.195855	0.476193	T
1.39419	0.543531	T
0.2682	0	T
0.257642	0.196071	T
0.189435	0	T
0.544576	0.253711	T
0.234538	0.0455116	T
0.376533	0.398556	T
0.135894	0.0384266	T
0.307921	0.384569	T
1.43256	0.344555	T
0.111364	0.30453	T
0.126421	0.0460961	T
0.146118	0.222289	T
0.264247	0.372952	T
0.33078	0.153375	T
0.833793	0.850644	T
0.785795	0.305119	T
0.231653	0.0852597	T
1.99141	0.9407	T
0.34155	0	T
0.220251	0	T
0.114425	0.00581484	T
0.151102	0	T
0.121444	0.00183621	T
0.0817037	0.0666782	T
1.24	0.527948	T
0.116536	0.0855082	T
0.498283	0	T
0.110315	0	T
0.385959	0.32255	T
0.119826	0	T
0.216513	0.483759	T
0.321514	0.0290808	T
0.0836438	0.222966	T
0.162422	0	T
1.98326	1.1067	T
0.207003	0.107788	T
2.21138	1.07759	T
0.167273	0.15666	T
0.77277	0.402862	T
2.83808	1.8705	T
0.427392	0.218476	T
1.88247	1.60841	T
2.68274	2.52929	T
0.220591	0.203347	T
0.996132	0.35581	T
0.467481	0.469301	T
1.80992	1.63487	T
4.78767	5.37656	T
0.163281	0.171131	T
1.11138	1.2497	T
0.131861	0	T
1.22887	0.512549	T
1.28067	0.337872	T
0.204822	0.278265	T
0.868704	0.435435	T
0.877319	0.107372	T
1.5697	0.412307	T
0.226802	0	T
2.08049	0.581373	T
2.22262	0.592898	T
0.771229	0	T
0.231819	0.115626	T
0.2311	0.257092	T
0.248252	0.0945839	T
1.29664	0.982947	T
2.0935	0.549911	T
2.25512	0.841051	T
0.128163	0.0606152	T
0.303278	0.154406	T
0.383092	0.185982	T
0.416781	0	T
2.01863	0.873197	T
0.27517	0.703622	T
1.82508	0.873238	T
0.674085	0.710943	T
0.838538	0.384797	T
2.09587	0.734595	T
0.431947	0.353265	T
1.38526	0.456008	T
1.34555	0.609087	T
0.145576	0.0702533	T
0.449029	0.1717	T
1.21407	0.672653	T
0.179093	0.0194456	T
0.617145	0.305714	T
0.244244	0	T
0.141363	0.0751086	T
0.200836	0	T
1.90358	0.624549	T
1.78749	0.778509	T
0.363139	0.880948	T
0.74814	0.301752	T
2.19287	0.464467	T
0.373435	0.155695	T
0.226581	0	T
0.146705	0	T
1.26802	0.317137	T
0.583477	0.385236	T
1.43051	0.761647	T
0.869313	0.360699	T
0.705904	0.3079	T
1.15742	0	T
1.21066	0.407413	T
0.505919	0	T
0.577186	0	T
0.286357	0.0752118	T
0.72352	0.219198	T
0.153373	0.124034	T
4.44266	3.71052	T
0.132941	0.225734	T
2.13638	0.909171	T
0.206983	0.332863	T
1.541	0.47851	T
0.132919	0	T
0.466462	0.068334	T
0.337111	0.182504	T
1.34105	0.442206	T
0.18076	0.0667735	T
0.225253	0.406127	T
0.351915	0.108279	T
0.647833	0.438242	T
0.734936	0.433783	T
2.08437	1.65898	T
1.0129	0.375552	T
0.157665	0.0996719	T
0.195842	0	T
1.3754	0.595113	T
0.71805	0.296754	T
0.231946	0.222048	T
1.54512	0.859988	T
1.80101	0.827452	T
0.780761	0.182009	T
1.5973	0.860193	T
0.341758	0.303011	T
0.606399	0.294783	T
0.313842	0	T
0.499088	0.0546048	T
0.321704	0	T
1.64358	0.783787	T
1.79652	0.633233	T
0.559392	0.27511	T
0.933381	0.0915156	T
0.508704	0	T
1.44922	0.128743	T
0.625223	0.0977009	T
0.246605	0.438557	T
0.68959	0.121816	T
0.404973	0.148269	T
0.629365	0.134473	T
0.146357	0.1267	T
2.15882	0.746693	T
1.6466	0.864962	T
0.128211	0	T
0.202132	0	T
0.137485	0.193092	T
0.135898	0.0868672	T
1.66237	0.695504	T
0.472264	0.275561	T
0.22056	0.195501	T
0.556159	0.295267	T
0.290781	0.207893	T
0.142192	0	T
0.425628	0.264607	T
0.627486	0.790798	T
2.19459	0.686025	T
0.313596	0.306571	T
0.239757	0	T
1.85407	0.921989	T
0.138294	0	T
0.676649	0.146682	T
0.873855	0.13258	T
0.204591	0	T
1.17188	0.256897	T
0.151394	0.183343	T
1.67281	1.05951	T
1.43341	0.278705	T
1.96156	1.17162	T
1.99766	0.69727	T
1.16743	0.615608	T
0.95575	0.43945	T
0.386961	0	T
0.315274	0.381018	T
0.699544	0	T
0.148663	0	T
0.261675	0.0645069	T
0.103413	0	T
0.455987	0.212281	T
1.99867	0.904433	T
1.05795	0.131567	T
0.283653	0	T
1.69686	0.66866	T
2.30873	0.809482	T
0.914432	0.410419	T
1.23236	0.184766	T
1.27098	0.798344	T
0.544045	0.145369	T
1.32741	0.170647	T
1.06116	0.360814	T
0.763426	0.113404	T
1.94782	0.615341	T
0.134856	0	T
0.412766	0.0919983	T
0.32382	0.446277	T
0.150712	0	T
1.05848	0.423112	T
0.890848	0.227692	T
0.292341	0	T
0.333104	0.100555	T
0.725121	0.149253	T
1.57533	0.660823	T
0.250871	0	T
0.595198	0.27307	T
1.37277	0.170586	T
0.166299	0	T
1.32205	0.430418	T
0.241312	0.153771	T
2.22555	1.50754	T
0.843822	0.41884	T
0.361092	0.0927194	T
0.153545	0	T
0.20949	0	T
1.52546	0.0701655	T
0.409727	0.149504	T
0.275803	0.138812	T
1.33783	0.941299	T
0.154516	0	T
0.322006	0.175806	T
1.1373	0.933743	T
0.152658	0.109184	T
1.86292	1.01581	T
0.66003	0	T
1.81017	0.216928	T
1.26456	0.531892	T
0.166005	0.0076119	T
0.531348	0.100007	T
0.276314	0	T
0.126653	0	T
0.239045	0.170518	T
0.221361	0	T
2.36082	0.314481	T
0.132256	0	T
0.48456	0.154216	T
0.830091	0.226546	T
2.06279	1.43941	T
1.61513	0.756809	T
0.99404	0.260934	T
0.135898	0.0998751	T
0.649918	0.66114	T
0.552024	0.218659	T
0.751659	0.492807	T
2.10561	0.391195	T
0.206105	0.0344997	T
1.74497	0.428825	T
0.413126	0.162528	T
0.428492	0.136923	T
1.25931	0.276138	T
0.672067	0.270711	T
0.331924	0.586753	T
0.383827	0.350142	T
0.998389	0.334361	T
1.00994	0.182797	T
1.322	0.375142	T
0.758308	0.0931962	T
2.84815	1.64092	T
0.423018	0.227455	T
0.248454	0	T
0.517189	0.15672	T
0.827591	0.168501	T
0.298804	0.232013	T
1.82748	0.485011	T
1.72451	0.429661	T
0.899648	0.427794	T
0.601639	0.0183813	T
0.591435	0.117856	T
0.26584	0.0981138	T
0.572476	0.142734	T
0.259662	0.169514	T
0.636	0.250016	T
1.59477	0.563401	T
0.535962	0.15575	T
1.76651	0.447163	T
0.787588	0.113513	T
1.28609	0.566544	T
0.505515	0.125359	T
0.459343	0.0523417	T
0.581877	0.311987	T
0.435725	0.0738578	T
1.70648	0.822752	T
0.239566	0.012382	T
1.13037	0.417872	T
1.29102	0.301446	T
0.662052	0.239993	T
0.353699	0.088679	T
0.369605	0.0750895	T
1.80638	1.11823	T
0.208811	0	T
1.20591	0.556012	T
0.198267	0	T
0.657963	0.307533	T
0.883037	0.187495	T
0.77956	0.16506	T
0.557061	0.188251	T
0.436554	0.0996523	T
0.435714	0.131491	T
1.2625	0.590149	T
1.85374	0.349111	T
1.67198	0.985244	T
0.391031	0.122118	T
0.572038	0.0831627	T
0.311502	0.0842485	T
1.0614	0.377069	T
0.391335	0.216757	T
0.533298	0.304	T
0.174263	0.0432024	T
0.501022	0.571805	T
1.19671	0.222071	T
0.296816	0.178614	T
0.304988	0.101436	T
1.06771	0.337189	T
0.510055	0.010596	T
1.45452	0.210808	T
1.14898	0.197958	T
2.35586	1.08193	T
0.454319	0.115373	T
1.62901	1.407	T
0.462971	0.18124	T
0.622745	0.176686	T
0.764373	0.267781	T
0.6119	0.0794492	T
0.659501	0.141807	T
0.637881	0.118901	T
0.421955	0.0948792	T
0.744477	0.433238	T
0.298028	0.154433	T
0.220877	0.051572	T
2.03242	0.593688	T
0.809572	0.210613	T
1.01048	0.183594	T
1.29076	0.798182	T
0.60096	0.154647	T
1.6921	0.739209	T
1.2439	0.374744	T
0.415364	0.125732	T
1.94201	0.650074	T
1.29726	0.293569	T
0.541643	0.0243188	T
1.88805	0.222088	T
0.357927	0.0880376	T
1.08209	0.433783	T
0.585699	0.0568655	T
1.31999	0.576712	T
0.348242	0.10452	T
1.7281	0.0187137	T
0.687475	0.236629	T
0.218635	0.107369	T
0.58077	0.189526	T
0.691721	0.116099	T
0.343346	0.0817975	T
1.5671	0.343728	T
0.444966	0.08996	T
0.261169	0.223185	T
1.19049	0.188231	T
0.699271	0.287052	T
0.387983	0.105747	T
0.939161	0.187881	T
0.506453	0.112503	T
1.37562	0.541317	T
0.455055	0.135662	T
0.234548	0.0871422	T
0.921684	0.155055	T
0.387519	0.140273	T
0.330716	0.0866077	T
0.299268	0.0496588	T
0.399384	0.31903	T
0.764034	0.128903	T
1.04308	0.263438	T
1.50848	0.508729	T
0.4745	0.13854	T
0.709911	0.285904	T
1.10331	0.406175	T
0.971274	0.27881	T
1.62762	0.356592	T
0.341074	0.137278	T
0.56576	0.0483728	T
0.637243	0.0966701	T
1.05797	0.388583	T
1.31725	0.777014	T
0.934208	0.344444	T
0.41155	0.0883086	T
0.274171	0.0927454	T
0.312715	0.129314	T
1.04008	0.387067	T
0.370821	0.243379	T
1.27222	0.116185	T
1.24337	1.11753	T
1.45079	0.241572	T
0.53162	0.146154	T
1.2129	0.454332	T
0.420529	0.141095	T
0.537451	0.100428	T
1.56192	0.465823	T
1.09636	0.494999	T
0.624505	0.266635	T
0.632234	0.144532	T
0.780678	0.371595	T
1.21618	0.460193	T
0.605721	0.217363	T
0.906111	0.0547765	T
0.709671	0.274459	T
0.29505	0.1172	T
1.02944	0.606195	T
0.635324	0.166414	T
0.409378	0.121872	T
0.721243	0.203236	T
0.644866	0.163044	T
0.901181	0.173697	T
0.378918	0.0669304	T
1.08948	0.529606	T
1.88113	1.33357	T
1.1076	0.237459	T
1.06373	0.0853447	T
0.471284	0.0892362	T
0.954792	0.475663	T
0.228786	0.089405	T
1.2215	0.262403	T
0.513092	0.0383123	T
0.608615	0.293383	T
0.531174	0.114683	T
0.590101	0.481151	T
0.577644	0.127722	T
1.27131	0.281145	T
1.51431	0.318176	T
0.796918	0.115023	T
0.674172	0.128189	T
0.879835	0.320599	T
0.18955	0.122641	T
0.513232	0.0944317	T
1.42851	0.555524	T
1.23902	0.256784	T
0.499851	0.296174	T
0.421238	0.0602848	T
0.963922	0.299967	T
1.52419	1.13469	T
1.01711	0.32123	T
1.3474	0.379169	T
0.618189	0.271259	T
0.279106	0.143232	T
0.950678	0.226181	T
0.861746	0.421867	T
1.48684	0.312694	T
0.735765	0.302907	T
0.65416	0.251471	T
0.264636	0.111176	T
0.243839	0.0918067	T
0.759218	0.170928	T
1.25436	0.277701	T
0.407704	0.0758047	T
0.990202	0.563876	T
0.443122	0.0641714	T
2.00841	1.34187	T
1.05979	0.45074	T
0.681222	0.17733	T
0.356069	0.210031	T
1.01199	0.48347	T
0.850656	0.141147	T
1.34296	0.46998	T
0.943834	0.24181	T
1.0935	0.182034	T
0.864295	0.196316	T
1.22095	0.357211	T
0.434133	0.0681086	T
0.51615	0.236573	T
0.57694	0.349507	T
0.711308	0.106258	T
1.12428	0.446504	T
0.398673	0.0974576	T
0.725209	0.0866486	T
0.598007	0.115879	T
0.62708	0.360819	T
0.727255	0.156234	T
1.11575	0.365617	T
1.136	0.697339	T
0.46324	0.371093	T
0.393426	0.144404	T
0.502397	0.185239	T
0.739362	0.37994	T
1.90784	0.79117	T
1.57972	0.475975	T
1.07277	0.264407	T
1.90637	0.351914	T
1.00325	0.134003	T
0.859113	0.115818	T
1.96611	1.06139	T
0.553702	0.297554	T
0.532812	0.196981	T
0.40196	0.240256	T
0.531342	0.0954014	T
0.73389	0.266349	T
0.561514	0.247378	T
1.06292	0.15471	T
0.892739	0.382679	T
1.32954	0.454	T
1.27097	0.444172	T
0.992757	0.161714	T
0.844443	0.176172	T
0.684082	0.234763	T
0.85187	0.0601732	T
1.20786	0.241963	T
0.409957	0.144954	T
1.34533	0.805328	T
0.999987	0.367293	T
0.800623	0.0695394	T
0.889429	0.104259	T
0.76682	0.340615	T
1.42613	0.534999	T
1.3678	0.183607	T
0.39777	0.0775274	T
0.749143	0.136483	T
0.410519	0.0511068	T
0.757556	0.0917055	T
0.874669	0.218698	T
0.756047	0.359024	T
0.611261	0.237021	T
0.777337	0.0991156	T
1.48512	0.516515	T
1.20734	0.84186	T
1.45296	0.816486	T
1.23041	0.250598	T
0.791543	0.0805721	T
1.02844	0.384976	T
0.589327	0.144121	T
0.734877	0.1237	T
1.3552	0.170526	T
0.657693	0.288639	T
0.518302	0.234162	T
1.11387	0.196096	T
0.48366	0.0814653	T
1.22358	0.365623	T
0.908233	0.272801	T
0.694508	0.0627643	T
1.15198	0.297781	T
0.50258	0.173555	T
0.690014	0.110746	T
1.0118	0.270372	T
[truncated: 33,918 more rows]

## Sheet: Fig4ab
row	col	Location	T	Myeloid	B/Plasma	Fibroblast	Endothelial	Malignant cells	Epithelial
50	102	nMal	0.216966	0	0	0.457533	0.325501	0	0
3	43	nMal	0.104275	0	0	0.714358	0.181367	0	0
59	19	Bdy	0	0.386371	0	0.613629	0	0	0
14	94	nMal	0	0	0.0844494	0.385825	0	0	0.529725
43	9	nMal	0	0.366574	0	0.633426	0	0	0
47	13	Mal	0.0272201	0	0	0	0	0.97278	0
73	43	nMal	0.0210884	0.0972371	0.164008	0.594887	0.122779	0	0
62	0	nMal	0	0.0414424	0.514327	0.346822	0.0974082	0	0
61	97	Mal	0	0	0	0	0	1	0
45	115	nMal	0.021379	0	0.0529732	0.105443	0	0	0.820205
54	124	Mal	0.0253586	0	0	0	0	0.859005	0.115636
42	28	nMal	0	0.396824	0	0.603176	0	0	0
52	42	Mal	0.0165106	0	0	0	0	0.983489	0
65	83	Mal	0	0	0.0523735	0	0	0.947626	0
37	19	nMal	0	0.290308	0	0.709692	0	0	0
58	4	nMal	0	0.359259	0	0.640741	0	0	0
35	79	nMal	0.123957	0	0	0.518764	0.357279	0	0
70	126	Mal	0	0	0	0	0	1	0
65	91	Bdy	0	0.332177	0	0.667823	0	0	0
1	23	nMal	0.0436537	0	0	0.673337	0.283009	0	0
67	59	Bdy	0	0.145494	0.233192	0.432785	0.188529	0	0
14	118	nMal	0	0	0.06088	0.12563	0	0	0.81349
66	70	Bdy	0	0	0.126001	0	0	0.873999	0
23	113	nMal	0	0	0.0389615	0.0867176	0	0	0.874321
64	12	Bdy	0	0	0.111498	0	0	0.888502	0
45	19	Bdy	0	0.460511	0	0.539489	0	0	0
64	2	Bdy	0.0496124	0.110188	0.384651	0.351823	0.103726	0	0
71	105	Mal	0	0	0.0610821	0	0	0.938918	0
10	48	nMal	0.170373	0	0	0.517725	0.311902	0	0
29	15	nMal	0	0.242434	0	0.757566	0	0	0
26	122	nMal	0.0178667	0.0960238	0.0632821	0	0	0	0.822827
66	22	Mal	0.0238421	0	0	0	0	0.976158	0
62	54	nMal	0	0.330389	0	0.669611	0	0	0
55	55	Mal	0.025276	0	0	0	0	0.974724	0
24	62	nMal	0.127101	0	0	0.47405	0.398849	0	0
24	26	Mal	0	0.175464	0	0	0	0.824536	0
10	106	nMal	0	0.0378027	0.0299488	0	0	0	0.932248
51	27	Bdy	0.0213129	0.186905	0	0.526733	0.265049	0	0
10	52	nMal	0.0336742	0	0	0.683598	0.282727	0	0
37	15	nMal	0	0.383432	0	0.616568	0	0	0
63	125	Mal	0	0	0	0	0	1	0
44	94	nMal	0.153546	0	0	0.375542	0.470912	0	0
42	96	nMal	0.239927	0	0	0.519878	0.240196	0	0
14	88	nMal	0.23121	0	0	0.520614	0.248176	0	0
31	115	nMal	0.0263476	0.155058	0.0457972	0	0	0	0.772797
47	69	nMal	0.0331382	0	0	0.736731	0.230131	0	0
36	106	nMal	0	0	0.180487	0.136615	0	0	0.682898
53	79	Bdy	0.0322473	0	0.375377	0.592375	0	0	0
65	87	nMal	0	0	0	0.742179	0.257821	0	0
57	5	nMal	0	0	0.239167	0	0	0.760833	0
44	56	nMal	0.057152	0	0	0.595495	0.347353	0	0
53	101	Mal	0	0	0.0644276	0	0	0.780798	0.154775
76	60	nMal	0	0.344812	0.217423	0.437765	0	0	0
21	111	nMal	0	0.0406557	0.029648	0	0	0	0.929696
16	24	Bdy	0	0.321272	0	0.478761	0.199967	0	0
13	69	nMal	0.10314	0	0	0.77407	0.12279	0	0
49	17	Mal	0	0	0	0	0	1	0
33	51	nMal	0.199764	0	0	0.530603	0.269632	0	0
26	0	Bdy	0	0.205514	0	0.544595	0.249891	0	0
2	54	nMal	0.13943	0	0	0.700127	0.160443	0	0
34	58	nMal	0.160474	0	0	0.735519	0.104006	0	0
32	4	nMal	0	0.287957	0	0.712043	0	0	0
14	86	nMal	0.154367	0	0	0.580103	0.26553	0	0
26	94	nMal	0.0727839	0	0	0.681481	0.245735	0	0
35	115	nMal	0.0116653	0.0420699	0.0265855	0	0	0	0.919679
55	31	Mal	0.0371634	0	0	0	0	0.962837	0
5	19	nMal	0	0.351011	0	0.648989	0	0	0
6	90	nMal	0.0172031	0	0.0504798	0.147109	0	0	0.785208
47	33	Mal	0.0318289	0	0	0	0	0.968171	0
28	42	nMal	0.206249	0	0	0.588125	0.205626	0	0
61	37	Mal	0.0232923	0	0	0	0	0.976708	0
29	25	Bdy	0	0.455554	0	0.544446	0	0	0
51	93	nMal	0	0	0	0.602131	0.397869	0	0
45	21	Mal	0	0	0.0744109	0	0	0.884399	0.0411905
6	34	nMal	0	0.201309	0	0.798691	0	0	0
59	31	Bdy	0	0.421635	0	0.578365	0	0	0
29	31	Bdy	0	0	0	0.397199	0.602801	0	0
49	113	nMal	0	0	0.135268	0.145379	0	0	0.719353
75	83	Mal	0.0214536	0	0	0	0	0.978546	0
27	99	nMal	0	0	0	0.765941	0.234059	0	0
17	113	nMal	0.0356646	0	0.0846014	0.174662	0	0	0.705072
67	23	Mal	0.0259655	0	0	0	0	0.974035	0
3	17	nMal	0	0.287855	0	0.712145	0	0	0
64	52	Bdy	0.0103444	0.223026	0.204283	0.434539	0.127808	0	0
36	24	nMal	0	0.301528	0	0.698472	0	0	0
6	92	nMal	0	0	0.0984859	0.193029	0	0	0.708485
65	11	Mal	0.0165392	0	0	0	0	0.983461	0
14	30	Mal	0	0.12963	0	0	0	0.87037	0
15	39	Bdy	0.122402	0	0.266037	0.611561	0	0	0
56	14	Mal	0.0224241	0	0	0	0	0.977576	0
67	43	nMal	0	0.0710011	0.390205	0.418869	0.119925	0	0
57	113	Mal	0	0	0	0	0	1	0
75	59	nMal	0	0.270372	0.223416	0.506212	0	0	0
40	96	nMal	0.418087	0	0	0.487834	0.0940785	0	0
24	70	nMal	0	0	0	0.666454	0.333546	0	0
46	92	nMal	0.0209708	0	0	0.3953	0.583729	0	0
62	82	Mal	0	0	0.0652593	0	0	0.924452	0.0102891
36	118	nMal	0	0.0943613	0.078163	0	0	0	0.827476
54	68	nMal	0	0.0821074	0.227317	0.562046	0.128529	0	0
16	92	nMal	0.133439	0	0	0.696882	0.169679	0	0
58	8	Mal	0	0	0	0	0	1	0
71	119	Bdy	0	0.220337	0	0.544345	0.235318	0	0
53	73	nMal	0	0	0.281395	0.718605	0	0	0
15	53	nMal	0.175084	0	0	0.57889	0.246026	0	0
24	76	nMal	0.293266	0	0	0.453418	0.253316	0	0
20	104	nMal	0	0	0.0699598	0.154142	0	0	0.775898
8	22	nMal	0	0.42585	0	0.57415	0	0	0
67	53	nMal	0.0618289	0.166949	0.178609	0.396881	0.195731	0	0
23	65	nMal	0.242024	0	0	0.670601	0.0873748	0	0
54	94	Mal	0	0	0.0710995	0	0	0.852562	0.0763386
50	92	nMal	0.280903	0	0	0.375946	0.343151	0	0
47	39	Bdy	0	0	0.116276	0	0	0.841373	0.0423506
48	42	Mal	0	0	0.0779009	0	0	0.922099	0
1	41	nMal	0.0620481	0	0	0.801879	0.136073	0	0
24	40	Bdy	0	0.0918441	0	0	0	0.908156	0
77	57	nMal	0	0.19086	0.380832	0.428309	0	0	0
73	109	Mal	0.0119731	0	0	0	0	0.988027	0
9	83	nMal	0	0	0	0.880118	0.119882	0	0
36	74	nMal	0.157484	0	0	0.707292	0.135224	0	0
22	10	Bdy	0	0.280603	0	0.719397	0	0	0
75	127	Mal	0	0	0	0	0	1	0
47	113	nMal	0	0	0.0835891	0.148258	0	0	0.768153
4	48	nMal	0.1226	0	0	0.590434	0.286966	0	0
55	61	Bdy	0	0.395894	0	0.604106	0	0	0
38	44	nMal	0.191065	0	0	0.651247	0.157687	0	0
60	92	Bdy	0	0.468101	0	0.531899	0	0	0
12	92	nMal	0	0.27202	0	0.72798	0	0	0
4	12	nMal	0	0.368845	0	0.631155	0	0	0
11	27	Bdy	0	0.531565	0	0.468435	0	0	0
35	93	nMal	0.261727	0.212493	0.52578	0	0	0	0
53	41	Mal	0	0	0.0811838	0	0	0.918816	0
51	127	nMal	0	0	0.10386	0.0804338	0	0	0.815707
7	49	nMal	0.0226031	0	0	0.636784	0.340613	0	0
18	18	Mal	0	0.0888176	0	0	0	0.911182	0
29	27	Bdy	0	0.478479	0	0.521521	0	0	0
14	20	Mal	0	0.0520959	0	0	0	0.947904	0
31	7	nMal	0.0131582	0.281062	0	0.448934	0.256846	0	0
5	49	nMal	0.0863019	0	0	0.63402	0.279678	0	0
13	25	Mal	0	0.0560978	0	0	0	0.943902	0
68	114	Mal	0	0	0	0	0	1	0
62	6	Bdy	0.0148623	0.172718	0.268617	0.385259	0.158544	0	0
60	54	nMal	0.0120578	0.108686	0.316205	0.442566	0.120486	0	0
5	27	nMal	0.215097	0	0	0.419113	0.36579	0	0
36	68	nMal	0.119428	0	0	0.507198	0.373374	0	0
27	27	Mal	0	0.0864114	0	0	0	0.913589	0
35	77	nMal	0.1618	0	0	0.662149	0.176052	0	0
39	29	nMal	0.107769	0	0	0.534034	0.358197	0	0
36	80	nMal	0.0240298	0	0	0.618516	0.357454	0	0
59	109	Mal	0	0	0.0460075	0	0	0.953992	0
59	39	Mal	0.0217815	0	0	0	0	0.978219	0
26	90	nMal	0.115869	0	0	0.56782	0.316311	0	0
59	73	Mal	0	0	0	0	0	1	0
53	69	nMal	0	0.200004	0.24965	0.396356	0.15399	0	0
49	107	nMal	0.230725	0	0	0.594294	0.174981	0	0
65	23	Bdy	0	0.394246	0	0.605754	0	0	0
61	125	Mal	0	0	0	0	0	0.951554	0.0484457
67	73	nMal	0	0.0921173	0.493987	0.413896	0	0	0
9	97	nMal	0.0255201	0	0	0.108013	0	0	0.866466
57	35	nMal	0.0132747	0.128222	0.136571	0.582629	0.139303	0	0
50	68	nMal	0	0.074605	0.0917978	0.690024	0.143573	0	0
35	73	nMal	0.0485225	0	0	0.748987	0.20249	0	0
57	81	Mal	0	0	0	0	0	1	0
3	57	nMal	0.0456847	0	0	0.749863	0.204453	0	0
28	48	nMal	0	0	0	0.615612	0.384388	0	0
39	109	nMal	0.0214021	0	0.0504711	0.0991725	0	0	0.828954
27	87	nMal	0	0	0	0.558078	0.441922	0	0
42	118	nMal	0	0.0363275	0.0314454	0	0	0	0.932227
24	38	Mal	0	0.146478	0	0	0	0.821934	0.0315878
30	46	nMal	0	0	0	0.735673	0.264327	0	0
63	21	Bdy	0	0.465295	0	0.534705	0	0	0
26	92	nMal	0.047815	0	0	0.630745	0.32144	0	0
60	26	Bdy	0	0.348624	0	0.651376	0	0	0
75	121	Mal	0	0	0	0	0	1	0
59	1	nMal	0.0230446	0.0759908	0.538297	0.243296	0.119372	0	0
25	81	nMal	0.0937089	0	0	0.45077	0.455522	0	0
44	92	nMal	0.133203	0	0	0.440586	0.426211	0	0
19	47	nMal	0.111712	0	0	0.612627	0.275661	0	0
33	31	nMal	0	0.231548	0	0.768452	0	0	0
45	101	nMal	0	0	0	0.679754	0.320246	0	0
39	3	nMal	0	0.157302	0	0.842698	0	0	0
41	25	nMal	0.109157	0	0	0.505799	0.385044	0	0
62	48	Bdy	0	0.19152	0.0579925	0	0	0.750487	0
28	10	Bdy	0	0.226548	0	0.536143	0.237309	0	0
44	104	nMal	0	0	0	0.0525697	0	0	0.94743
49	27	Mal	0	0	0	0	0	1	0
69	37	nMal	0	0.120085	0.29929	0.391182	0.189443	0	0
52	80	Bdy	0	0	0.155714	0	0	0.816853	0.0274331
57	85	Mal	0	0	0.0492988	0	0	0.950701	0
18	104	nMal	0.272023	0	0	0.532192	0.195785	0	0
46	34	Bdy	0	0.381108	0	0.618892	0	0	0
66	106	Bdy	0	0	0.234403	0	0	0.752335	0.0132617
68	70	nMal	0	0.347588	0.239375	0.413037	0	0	0
36	30	nMal	0	0.278469	0	0.721531	0	0	0
52	38	Mal	0.0210861	0	0	0	0	0.978914	0
75	115	Mal	0	0	0	0	0	1	0
52	122	Bdy	0.0066031	0	0.38174	0.611656	0	0	0
23	19	Mal	0	0.0468231	0	0	0	0.953177	0
67	37	nMal	0	0	0	0.749232	0.250768	0	0
74	100	Mal	0.0273098	0	0	0	0	0.97269	0
52	46	Mal	0	0	0	0	0	0.925842	0.074158
48	86	nMal	0.165819	0	0	0.576277	0.257904	0	0
19	111	nMal	0	0	0.0839096	0.191898	0	0	0.724192
57	57	Mal	0	0	0.0794133	0	0	0.920587	0
25	7	Bdy	0	0.18613	0	0.56749	0.24638	0	0
8	42	nMal	0.0148571	0	0	0.480689	0.504453	0	0
46	2	nMal	0	0.256264	0	0.743736	0	0	0
49	109	nMal	0	0	0	0.724987	0.275013	0	0
27	101	nMal	0.112771	0	0	0.581415	0.305814	0	0
36	22	nMal	0	0.272864	0	0.727136	0	0	0
5	23	nMal	0	0.301419	0	0.698581	0	0	0
69	33	nMal	0	0.057825	0.252819	0.537113	0.152243	0	0
54	98	Mal	0.0150241	0	0	0	0	0.984976	0
13	47	nMal	0.129341	0	0	0.623015	0.247643	0	0
8	26	nMal	0	0.345209	0	0.654791	0	0	0
76	56	nMal	0	0.202238	0.371974	0.425788	0	0	0
76	80	Bdy	0	0	0.182693	0.497029	0.320279	0	0
39	79	nMal	0.122569	0	0	0.671381	0.20605	0	0
42	114	nMal	0	0	0	0.0576161	0	0	0.942384
8	60	nMal	0	0	0	0.400805	0.599195	0	0
71	109	Mal	0.0126246	0	0	0	0	0.987375	0
67	83	Bdy	0	0.245327	0	0.472846	0.281827	0	0
52	16	Mal	0.020513	0	0	0	0	0.979487	0
26	110	nMal	0	0	0.0510874	0.0674568	0	0	0.881456
38	10	nMal	0	0.310195	0	0.689805	0	0	0
32	92	nMal	0.129754	0.224225	0.646021	0	0	0	0
51	15	Mal	0	0	0	0	0	1	0
48	30	Mal	0.0224801	0	0	0	0	0.97752	0
23	47	nMal	0.14246	0	0	0.569468	0.288072	0	0
15	21	Bdy	0	0.333302	0	0.437164	0.229535	0	0
23	93	nMal	0.066253	0	0	0.570207	0.36354	0	0
25	101	nMal	0.0703368	0	0.124521	0.20258	0	0	0.602562
25	59	nMal	0.0806816	0	0	0.552637	0.366681	0	0
19	97	nMal	0	0	0	0.768645	0.231355	0	0
30	16	nMal	0	0.294958	0	0.705042	0	0	0
19	35	Mal	0	0.113056	0	0	0	0.886944	0
65	9	Bdy	0	0.341345	0	0.658655	0	0	0
55	27	Mal	0.0161509	0	0	0	0	0.983849	0
66	32	nMal	0.0277871	0.195985	0.177976	0.458918	0.139334	0	0
75	81	Mal	0.0125932	0	0	0	0	0.987407	0
68	108	Mal	0	0	0.0112701	0	0	0.98873	0
40	50	nMal	0	0	0	0.631423	0.368577	0	0
58	66	Mal	0.0121231	0	0	0	0	0.906771	0.0811057
59	5	Bdy	0	0	0.274371	0	0	0.725629	0
10	8	Bdy	0	0.328556	0	0.671444	0	0	0
51	63	Bdy	0	0.392704	0	0.607296	0	0	0
75	89	Bdy	0	0.151064	0.325	0.30951	0.214426	0	0
23	91	nMal	0.218492	0	0	0.620388	0.16112	0	0
63	9	Mal	0	0	0	0	0	1	0
3	13	nMal	0	0.27646	0	0.72354	0	0	0
66	58	Bdy	0	0.369606	0	0.630394	0	0	0
66	76	Bdy	0	0.217655	0.0630881	0	0	0.719257	0
49	63	Bdy	0	0.2402	0	0.530218	0.229582	0	0
45	83	nMal	0.240499	0	0	0.534041	0.22546	0	0
64	102	Mal	0	0	0	0	0	1	0
67	9	Bdy	0	0.239196	0	0.461357	0.299447	0	0
65	119	Bdy	0	0.35786	0	0.64214	0	0	0
13	91	nMal	0	0	0	0.885109	0.114891	0	0
64	16	nMal	0	0	0.102984	0	0	0.897016	0
76	40	nMal	0	0.117676	0.406644	0.368581	0.107099	0	0
46	4	nMal	0	0.178658	0	0.821342	0	0	0
63	97	Mal	0.0213083	0	0	0	0	0.978692	0
50	82	nMal	0.102951	0	0	0.52722	0.369829	0	0
44	84	nMal	0.134857	0	0	0.653772	0.21137	0	0
32	72	nMal	0	0	0	0.643082	0.356918	0	0
22	30	Bdy	0	0.288962	0	0.47768	0.233357	0	0
30	26	nMal	0	0.35618	0	0.64382	0	0	0
37	1	nMal	0	0.354136	0	0.645864	0	0	0
49	75	Mal	0.0268707	0	0	0	0	0.973129	0
29	37	Bdy	0.70635	0	0.29365	0	0	0	0
61	87	Mal	0.0204535	0	0	0	0	0.979547	0
42	20	nMal	0	0.319816	0	0.680184	0	0	0
36	32	nMal	0	0.400277	0	0.599723	0	0	0
57	31	nMal	0.02301	0.0918024	0.41106	0.362833	0.111295	0	0
51	97	nMal	0	0	0	0.812331	0.187669	0	0
31	9	nMal	0	0.43253	0	0.56747	0	0	0
28	82	nMal	0.2051	0	0	0.450907	0.343993	0	0
43	123	nMal	0	0.334462	0.227689	0	0	0	0.437849
24	56	nMal	0.140914	0	0	0.57209	0.286996	0	0
44	90	nMal	0	0	0	0.473179	0.526821	0	0
60	16	Bdy	0	0.386043	0	0.613957	0	0	0
8	8	nMal	0	0.317897	0	0.682103	0	0	0
73	67	nMal	0	0.318583	0.227023	0.454394	0	0	0
31	117	nMal	0.0336706	0.158235	0.0403194	0	0	0	0.767775
24	50	nMal	0.116285	0	0	0.399038	0.484677	0	0
19	39	Mal	0	0.11072	0	0	0	0.88928	0
15	5	Mal	0	0.0949553	0	0	0	0.905045	0
65	17	nMal	0	0.356001	0	0.643999	0	0	0
25	43	nMal	0	0	0	0.574966	0.425034	0	0
41	111	nMal	0	0	0.17849	0.0525209	0	0	0.768989
31	71	nMal	0	0	0	0.706278	0.293722	0	0
27	71	nMal	0.0268764	0	0	0.745184	0.22794	0	0
58	110	Mal	0	0	0	0	0	1	0
17	17	Bdy	0	0.24504	0	0.526257	0.228703	0	0
52	48	Mal	0.0128253	0	0	0	0	0.987175	0
59	115	Bdy	0	0.332984	0	0.667016	0	0	0
52	24	Bdy	0	0.387312	0	0.612688	0	0	0
7	57	nMal	0.0302161	0	0	0.720439	0.249344	0	0
10	58	nMal	0.13695	0	0	0.577823	0.285227	0	0
59	99	Mal	0	0	0.0452933	0	0	0.954707	0
10	80	nMal	0	0.155891	0	0.844109	0	0	0
2	0	Bdy	0	0.335584	0	0.472982	0.191433	0	0
69	95	Mal	0	0	0	0	0	1	0
53	87	Mal	0	0	0	0	0	1	0
51	39	Bdy	0	0	0.0741706	0	0	0.892459	0.03337
38	0	nMal	0	0.27808	0	0.72192	0	0	0
46	14	Mal	0.0232194	0	0	0	0	0.976781	0
59	9	Mal	0.0226578	0	0	0	0	0.977342	0
21	63	nMal	0.0779068	0	0	0.668128	0.253965	0	0
76	96	Bdy	0	0.310067	0	0.689933	0	0	0
32	12	nMal	0	0.250028	0	0.749972	0	0	0
55	57	Bdy	0	0.298748	0.0876527	0.405103	0.208497	0	0
42	102	nMal	0.012068	0	0.104052	0.247257	0	0	0.636622
42	62	nMal	0.158339	0	0	0.752385	0.0892761	0	0
41	37	nMal	0.0131083	0	0	0.688849	0.298043	0	0
45	81	nMal	0.139582	0	0	0.557994	0.302425	0	0
9	75	nMal	0	0	0	0.876126	0.123874	0	0
75	17	nMal	0	0.0513222	0.294049	0.446547	0.208082	0	0
40	104	nMal	0	0	0.139473	0.215265	0	0	0.645262
8	14	nMal	0	0.408914	0	0.591086	0	0	0
51	61	Mal	0	0.0745185	0	0	0	0.925482	0
73	27	Mal	0.0348834	0	0	0	0	0.965117	0
73	99	Mal	0.0128732	0	0	0	0	0.987127	0
17	115	nMal	0	0.228719	0.0413412	0	0	0	0.72994
20	110	nMal	0.0172282	0	0	0.0749951	0	0	0.907777
65	97	Mal	0	0	0	0	0	1	0
53	49	Bdy	0	0.32262	0	0.67738	0	0	0
17	49	nMal	0.0299727	0	0	0.589167	0.38086	0	0
70	106	Mal	0	0	0.198499	0	0	0.801501	0
56	78	Bdy	0	0	0.101582	0	0	0.898418	0
7	81	nMal	0.100863	0	0	0.704342	0.194794	0	0
30	54	nMal	0.0793041	0	0	0.569448	0.351248	0	0
75	79	Mal	0.0304879	0	0	0	0	0.969512	0
41	107	nMal	0	0	0.0237645	0.0385858	0	0	0.93765
23	121	nMal	0	0.192051	0	0	0	0	0.807949
48	76	Mal	0.0110443	0	0	0	0	0.988956	0
10	6	nMal	0	0.291073	0	0.708927	0	0	0
38	4	nMal	0	0.326845	0	0.673155	0	0	0
3	55	nMal	0.0344143	0	0	0.834906	0.13068	0	0
9	103	nMal	0	0	0	0.0409401	0	0	0.95906
48	94	nMal	0	0	0	0.463593	0.536407	0	0
38	56	nMal	0.153161	0	0	0.553457	0.293383	0	0
44	12	nMal	0	0.129174	0	0.870826	0	0	0
42	42	nMal	0.157676	0	0	0.507415	0.334909	0	0
13	5	Bdy	0	0.260829	0	0.512492	0.226679	0	0
30	86	nMal	0.0604928	0	0	0.602746	0.336762	0	0
25	25	Mal	0	0.0479426	0	0	0	0.952057	0
37	37	nMal	0.131154	0	0	0.725623	0.143223	0	0
60	100	Bdy	0	0.439035	0	0.560965	0	0	0
61	29	Mal	0.0165862	0	0	0	0	0.983414	0
69	35	nMal	0	0	0	0.743653	0.256347	0	0
57	65	Mal	0.012562	0	0	0	0	0.987438	0
59	123	Bdy	0	0	0	0.450688	0.549312	0	0
38	100	nMal	0.0994405	0.426984	0.473575	0	0	0	0
42	48	nMal	0.160987	0	0	0.588746	0.250268	0	0
68	118	Mal	0	0	0.046851	0	0	0.953149	0
58	54	Bdy	0	0.409453	0	0.590547	0	0	0
12	20	Mal	0	0.0486788	0	0	0	0.951321	0
56	40	Mal	0.0255062	0	0	0	0	0.974494	0
69	99	Mal	0	0	0	0	0	1	0
48	84	nMal	0.155517	0	0	0.640371	0.204112	0	0
21	115	nMal	0	0.0716542	0	0	0	0	0.928346
6	80	nMal	0	0.200843	0.079441	0.558572	0.161144	0	0
9	53	nMal	0.0104038	0	0	0.765377	0.224219	0	0
57	11	Bdy	0	0.393443	0	0.606557	0	0	0
61	67	Bdy	0	0.203065	0.178654	0.428858	0.189423	0	0
28	66	nMal	0	0	0	0.616736	0.383264	0	0
71	79	Bdy	0.0116209	0.190473	0.180836	0.43804	0.17903	0	0
60	118	Bdy	0	0.402797	0	0.597203	0	0	0
54	120	Mal	0.0175425	0	0	0	0	0.895973	0.0864849
36	92	nMal	0.376992	0.309751	0.313258	0	0	0	0
51	79	Bdy	0	0	0.097324	0	0	0.807625	0.0950508
44	106	nMal	0	0	0	0.0318749	0	0	0.968125
74	32	Mal	0	0	0	0	0	1	0
46	98	nMal	0.0555291	0	0	0.634969	0.309502	0	0
59	15	Mal	0	0	0.0580518	0	0	0.941948	0
63	5	Bdy	0	0	0.12273	0	0	0.87727	0
61	39	Mal	0.0128177	0	0	0	0	0.987182	0
50	30	Bdy	0	0.187254	0	0.607015	0.205731	0	0
32	30	nMal	0	0.300872	0	0.699128	0	0	0
41	113	nMal	9.99788e-05	0	0.0725453	0.0961887	0	0	0.831166
68	58	nMal	0	0.126243	0.294393	0.423002	0.156362	0	0
77	99	Mal	0	0	0.0942088	0	0	0.851451	0.0543397
55	107	Mal	0	0	0	0	0	0.955062	0.0449383
34	112	nMal	0	0	0.00892404	0.0354912	0	0	0.955585
65	15	nMal	0.0194072	0.147005	0.254015	0.400938	0.178635	0	0
46	18	Bdy	0	0.544218	0	0.455782	0	0	0
32	24	nMal	0	0.318605	0	0.681395	0	0	0
59	125	Mal	0	0	0.0981493	0	0	0.901851	0
71	93	Bdy	0	0.310025	0	0.689975	0	0	0
64	34	Bdy	0	0.204869	0	0.795131	0	0	0
8	34	nMal	0	0.229454	0	0.770546	0	0	0
9	81	nMal	0	0	0	0.842422	0.157578	0	0
50	18	Mal	0	0	0	0	0	1	0
57	13	Bdy	0	0.327065	0	0.672935	0	0	0
28	104	nMal	0.048322	0	0.186357	0.26877	0	0	0.496551
4	8	nMal	0	0.366785	0	0.633215	0	0	0
22	80	nMal	0.29111	0	0	0.464633	0.244257	0	0
33	1	nMal	0	0.249673	0	0.750327	0	0	0
25	63	nMal	0.166877	0	0	0.636592	0.196531	0	0
36	102	nMal	0.310009	0.30253	0.387461	0	0	0	0
37	43	nMal	0.364373	0	0	0.509588	0.126039	0	0
10	70	nMal	0.0688103	0	0	0.677598	0.253591	0	0
63	47	Bdy	0	0	0.0897205	0	0	0.91028	0
25	109	nMal	0	0	0.0607154	0.0961008	0	0	0.843184
56	102	Bdy	0	0.397239	0	0.602761	0	0	0
33	61	nMal	0.207637	0	0	0.55839	0.233973	0	0
75	71	nMal	0	0.318638	0.227987	0.453374	0	0	0
17	73	nMal	0.0535326	0	0	0.536964	0.409504	0	0
72	102	Mal	0.0232484	0	0	0	0	0.937676	0.0390759
0	0	Mal	0	0.069419	0	0	0	0.930581	0
49	59	Mal	0.0213157	0	0	0	0	0.978684	0
41	31	nMal	0.17491	0	0	0.595699	0.22939	0	0
34	62	nMal	0.152642	0	0	0.616717	0.230641	0	0
29	5	Mal	0	0	0	0	0	1	0
74	120	Mal	0	0	0	0	0	1	0
28	100	nMal	0	0	0	0.789124	0.210876	0	0
39	13	nMal	0.0788975	0	0	0.708645	0.212458	0	0
73	101	Mal	0	0	0.0890497	0	0	0.895971	0.0149788
15	27	Bdy	0	0.345611	0	0.409189	0.2452	0	0
74	16	nMal	0.0126746	0.0634303	0.233278	0.553823	0.136794	0	0
61	75	nMal	0.017706	0.249036	0	0.454219	0.279038	0	0
18	108	nMal	0.0255866	0	0.0670847	0.235722	0	0	0.671607
57	79	Mal	0	0	0.0297373	0	0	0.970263	0
52	60	Mal	0.01744	0	0	0	0	0.98256	0
53	55	nMal	0.0292442	0.136879	0.079431	0.586734	0.167712	0	0
49	77	Mal	0	0	0.120645	0	0	0.799193	0.0801619
5	31	nMal	0	0.20512	0	0.79488	0	0	0
61	11	Bdy	0	0.350412	0	0.649588	0	0	0
47	25	Mal	0	0	0	0	0	1	0
24	118	nMal	0	0.0438468	0.020973	0	0	0	0.93518
15	9	Mal	0	0.0759334	0	0	0	0.924067	0
71	97	Mal	0	0	0	0	0	1	0
71	13	nMal	0.0244105	0.0523659	0.439782	0.376955	0.106487	0	0
70	32	nMal	0	0	0	0.75907	0.24093	0	0
33	67	nMal	0.057913	0	0	0.78192	0.160167	0	0
70	72	nMal	0.206715	0	0.793285	0	0	0	0
41	97	nMal	0.341643	0	0	0.459519	0.198838	0	0
68	2	Bdy	0	0.289647	0	0.710353	0	0	0
44	6	nMal	0	0.41372	0	0.58628	0	0	0
17	63	nMal	0.0100449	0	0	0.707068	0.282888	0	0
41	69	nMal	0.0179042	0	0	0.557924	0.424172	0	0
39	39	nMal	0.0406068	0	0	0.753303	0.206091	0	0
19	13	Bdy	0	0.27194	0	0.501949	0.226111	0	0
74	38	nMal	0	0.118213	0.417893	0.368756	0.0951375	0	0
8	54	nMal	0.0604098	0	0	0.703922	0.235668	0	0
33	113	nMal	0	0	0.0200141	0.0434887	0	0	0.936497
60	44	Mal	0.0193574	0	0	0	0	0.980643	0
65	95	Mal	0	0	0.0531153	0	0	0.946885	0
74	122	Mal	0	0	0	0	0	1	0
8	98	nMal	0.0284454	0	0.0720879	0.186599	0	0	0.712868
71	49	nMal	0	0.0979836	0.26416	0.481463	0.156393	0	0
63	17	Bdy	0	0.325696	0	0.674304	0	0	0
25	41	nMal	0	0	0	0.551216	0.448784	0	0
74	28	Bdy	0	0.273929	0	0.726071	0	0	0
60	56	nMal	0	0.131858	0.235022	0.523078	0.110042	0	0
50	104	nMal	0.239506	0	0	0.540826	0.219668	0	0
13	105	nMal	0	0	0	0.0469613	0	0	0.953039
38	108	nMal	0.0221212	0	0.0794167	0.112149	0	0	0.786313
13	1	Mal	0	0.0829414	0	0	0	0.917059	0
53	113	Mal	0	0	0	0	0	1	0
64	22	nMal	0.0147192	0.136643	0.333901	0.339435	0.175302	0	0
14	74	nMal	0.210885	0	0	0.461353	0.327762	0	0
59	41	Bdy	0	0.334427	0	0.665573	0	0	0
7	33	nMal	0	0.236954	0	0.763046	0	0	0
60	86	Mal	0	0	0	0	0	1	0
25	69	nMal	0	0	0	0.708997	0.291003	0	0
9	43	nMal	0	0	0	0.646845	0.353155	0	0
67	17	nMal	0	0.0719316	0.508218	0.301166	0.118685	0	0
63	29	Mal	0.0281769	0	0	0	0	0.971823	0
47	17	Bdy	0	0.335364	0	0.479624	0.185013	0	0
32	104	nMal	0.0257931	0	0.147178	0.0925921	0	0	0.734437
57	69	nMal	0	0.341446	0	0.658554	0	0	0
48	70	nMal	0	0.210334	0	0.789666	0	0	0
70	90	Mal	0	0	0.0426511	0	0	0.942199	0.0151494
18	10	Mal	0	0.0800773	0	0	0	0.919923	0
67	111	Mal	0.0168557	0	0	0	0	0.983144	0
42	126	nMal	0	0.250676	0.110045	0	0	0	0.639278
49	23	Mal	0.0215853	0	0	0	0	0.978415	0
36	78	nMal	0.183312	0	0	0.526673	0.290015	0	0
27	1	Mal	0.0343355	0	0	0	0	0.965664	0
42	78	nMal	0.0310789	0	0	0.849117	0.119805	0	0
8	84	nMal	0.0352605	0	0.0595002	0.355446	0	0	0.549793
69	97	Mal	0	0	0	0	0	1	0
36	70	nMal	0.184364	0	0	0.660831	0.154805	0	0
57	93	Mal	0	0	0.0503455	0	0	0.949655	0
47	83	nMal	0.111843	0	0	0.573572	0.314584	0	0
4	80	nMal	0	0	0.0522999	0.299091	0	0	0.648609
68	30	nMal	0	0	0	0.698555	0.301445	0	0
16	70	nMal	0	0	0	0.662239	0.337761	0	0
37	119	nMal	0	0.0572637	0.0642097	0	0	0	0.878527
53	9	nMal	0	0.306581	0	0.472657	0.220762	0	0
73	53	nMal	0	0.131102	0.300481	0.424253	0.144163	0	0
30	78	nMal	0	0	0	0.560402	0.439598	0	0
27	39	Bdy	0.0436127	0	0.389599	0.566788	0	0	0
10	36	nMal	0	0.249128	0	0.750872	0	0	0
33	55	nMal	0.133179	0	0	0.674357	0.192464	0	0
30	64	nMal	0.0215665	0	0	0.579143	0.399291	0	0
13	31	Mal	0	0.150553	0	0	0	0.849447	0
11	95	nMal	0	0	0	0.0825578	0	0	0.917442
58	78	Bdy	0	0.238952	0	0.562032	0.199016	0	0
14	32	Mal	0	0.125028	0	0	0	0.874972	0
36	90	nMal	0.440031	0	0	0.381307	0.178662	0	0
38	52	nMal	0.329593	0	0	0.514683	0.155724	0	0
46	90	nMal	0.212409	0	0	0.397039	0.390552	0	0
51	81	nMal	0.195379	0	0	0.47038	0.334242	0	0
57	3	nMal	0	0	0	0.736854	0.263146	0	0
61	85	Mal	0	0	0	0	0	1	0
27	75	nMal	0.148857	0	0	0.649554	0.201589	0	0
42	72	nMal	0.115854	0	0	0.735961	0.148185	0	0
4	56	nMal	0	0	0	0.661861	0.338139	0	0
69	3	Mal	0.0157398	0	0	0	0	0.98426	0
29	49	nMal	0.234773	0	0	0.591094	0.174133	0	0
77	75	nMal	0	0.392067	0.190814	0.417119	0	0	0
44	10	nMal	0	0.259161	0	0.740839	0	0	0
52	108	nMal	0	0	0	0.672451	0.327549	0	0
75	57	nMal	0	0.221046	0.395519	0.383435	0	0	0
32	106	nMal	0.0876653	0	0.112819	0.137857	0	0	0.66166
28	62	nMal	0.0848906	0	0	0.608609	0.306501	0	0
39	11	nMal	0	0.239383	0	0.760617	0	0	0
61	13	Bdy	0	0.308487	0	0.691513	0	0	0
56	120	Mal	0.0142232	0	0	0	0	0.985777	0
53	115	Mal	0	0	0	0	0	1	0
75	13	nMal	0	0.105842	0.267423	0.399669	0.227065	0	0
44	124	nMal	0	0.107749	0.151644	0	0	0	0.740607
61	9	Bdy	0	0.370265	0	0.629735	0	0	0
27	73	nMal	0.0679002	0	0	0.668886	0.263214	0	0
74	96	Mal	0	0	0.0598164	0	0	0.940184	0
38	88	nMal	0	0	0	0.997816	0.0021836	0	0
52	14	Mal	0.0119463	0	0	0	0	0.988054	0
42	44	nMal	0.0998027	0	0	0.425442	0.474755	0	0
64	78	nMal	0.0328476	0.223258	0.0610167	0.473706	0.209171	0	0
48	28	Mal	0	0	0	0	0	1	0
37	11	nMal	0	0.159986	0	0.840014	0	0	0
75	99	Mal	0	0	0.0994946	0	0	0.900505	0
12	108	nMal	0	0.0621977	0.0398605	0	0	0	0.897942
32	98	nMal	0.181457	0.129464	0.689079	0	0	0	0
17	23	Mal	0.0146639	0	0	0	0	0.985336	0
22	12	Bdy	0	0.296788	0	0.459423	0.24379	0	0
55	125	Mal	0.0119607	0	0	0	0	0.988039	0
7	47	nMal	0.204471	0	0	0.513045	0.282485	0	0
51	9	nMal	0	0	0	0.680825	0.319175	0	0
22	28	Mal	0	0.0642114	0	0	0	0.935789	0
49	65	Bdy	0	0	0.0769726	0	0	0.865399	0.0576287
26	56	nMal	0.115767	0	0	0.718078	0.166155	0	0
51	111	Bdy	0	0	0.089955	0	0	0.852637	0.0574083
41	17	nMal	0	0.392171	0	0.607829	0	0	0
49	97	nMal	0.132804	0	0	0.533561	0.333635	0	0
53	33	Bdy	0	0	0.0615224	0	0	0.893041	0.0454365
60	120	Mal	0	0	0.11168	0	0	0.856077	0.0322438
8	102	nMal	0.0353123	0	0.0140713	0.0626642	0	0	0.887952
28	46	nMal	0	0	0	0.682035	0.317965	0	0
63	45	Mal	0.0207343	0	0	0	0	0.979266	0
68	34	nMal	0	0.0970517	0.197527	0.5179	0.187521	0	0
26	88	nMal	0.152002	0	0	0.728302	0.119696	0	0
58	34	Bdy	0	0.205585	0	0.794415	0	0	0
40	18	nMal	0	0.19718	0	0.80282	0	0	0
29	19	Bdy	0	0.332661	0	0.667339	0	0	0
58	112	Mal	0.0434991	0	0	0	0	0.956501	0
16	64	nMal	0.10372	0	0.249226	0.647053	0	0	0
24	28	Mal	0	0.08971	0	0	0	0.91029	0
10	16	Bdy	0	0.49102	0	0.50898	0	0	0
51	101	nMal	0	0	0	0.602652	0.397348	0	0
3	51	nMal	0.0766497	0	0	0.711982	0.211368	0	0
48	106	nMal	0.267822	0	0	0.471487	0.260691	0	0
76	122	Mal	0	0	0	0	0	1	0
32	44	nMal	0	0	0	0.584322	0.415678	0	0
64	110	Mal	0	0	0	0	0	1	0
40	38	nMal	0	0	0	0.581575	0.418425	0	0
15	35	Mal	0	0.0968116	0	0	0	0.903188	0
46	82	nMal	0.105793	0	0	0.60254	0.291666	0	0
64	72	Mal	0	0	0.0585416	0	0	0.928751	0.012707
21	97	nMal	0.021299	0	0	0.541823	0.436878	0	0
29	75	nMal	0.0306531	0	0	0.726629	0.242718	0	0
21	55	nMal	0	0.114853	0.42434	0.278516	0.182291	0	0
14	98	nMal	0	0	0.0300435	0.0413849	0	0	0.928572
34	106	nMal	0.0223214	0	0.109177	0.123571	0	0	0.744931
58	24	Bdy	0	0.221089	0	0.566356	0.212555	0	0
48	6	nMal	0	0.0791216	0.268419	0.440348	0.212111	0	0
11	7	nMal	0.0313026	0.26393	0	0.51982	0.184948	0	0
36	54	nMal	0.0413835	0	0	0.389173	0.569443	0	0
53	13	Bdy	0	0	0.186454	0	0	0.813546	0
60	72	Mal	0.0292422	0	0	0	0	0.970758	0
41	93	nMal	0.170768	0	0	0.446387	0.382845	0	0
56	20	Mal	0.0106422	0	0	0	0	0.965279	0.0240786
68	26	Bdy	0	0.066464	0.511477	0.309258	0.112802	0	0
27	65	nMal	0.0192898	0	0	0.685676	0.295034	0	0
34	20	nMal	0	0.286643	0	0.713357	0	0	0
53	81	nMal	0.415282	0	0.584718	0	0	0	0
31	35	nMal	0.301814	0	0	0.467296	0.230891	0	0
64	68	Bdy	0	0.401277	0	0.598723	0	0	0
56	58	Bdy	0	0.298261	0	0.701739	0	0	0
74	84	Mal	0	0	0.0892867	0	0	0.839523	0.07119
51	95	nMal	0	0	0	0.657982	0.342018	0	0
53	19	nMal	0.0132063	0	0	0	0	0.986794	0
22	52	nMal	0.014677	0	0	0.624627	0.360696	0	0
67	105	Mal	0	0	0.105811	0	0	0.792908	0.101281
64	58	Bdy	0	0.449215	0	0.550785	0	0	0
63	89	Mal	0	0	0.0398159	0	0	0.960184	0
23	81	nMal	0.0588081	0	0	0.513802	0.42739	0	0
71	65	nMal	0	0.318937	0.251969	0.429094	0	0	0
42	26	nMal	0.13127	0	0	0.554011	0.314719	0	0
68	54	nMal	0	0.248627	0.200574	0.426315	0.124484	0	0
73	111	Mal	0	0	0	0	0	1	0
64	26	Bdy	0	0	0.102091	0	0	0.897909	0
61	49	Bdy	0	0.350968	0	0.649032	0	0	0
67	29	nMal	0	0.152746	0.27777	0.435021	0.134463	0	0
41	121	nMal	0	0.116137	0.107208	0	0	0	0.776655
17	103	nMal	0	0	0.254083	0.336833	0	0	0.409084
57	117	Mal	0.0274546	0	0	0	0	0.972545	0
37	3	nMal	0	0.136833	0	0.863167	0	0	0
11	1	nMal	0	0.379426	0	0.620574	0	0	0
50	22	Mal	0	0	0	0	0	0.974603	0.0253975
50	14	Bdy	0	0	0.0838276	0	0	0.916172	0
21	15	Mal	0	0.0767803	0	0	0	0.92322	0
51	37	Mal	0	0	0	0	0	1	0
17	59	nMal	0.123134	0	0	0.57413	0.302736	0	0
25	55	nMal	0.143546	0	0	0.569699	0.286756	0	0
77	45	nMal	0	0.121246	0.345675	0.351897	0.181183	0	0
68	22	Bdy	0	0	0.182224	0	0	0.79908	0.0186957
64	108	Bdy	0	0	0	0.526978	0.473022	0	0
57	55	Mal	0	0	0.077886	0	0	0.746192	0.175922
24	92	nMal	0.238462	0	0	0.570149	0.191389	0	0
8	96	nMal	0	0	0	0.0905648	0	0	0.909435
62	62	nMal	0	0.207245	0.181997	0.484322	0.126436	0	0
50	12	Bdy	0	0	0.100031	0	0	0.772534	0.127435
13	37	nMal	0	0.366282	0	0.633718	0	0	0
66	66	Bdy	0	0.141279	0.292526	0.390716	0.175479	0	0
8	24	nMal	0	0.428577	0	0.571423	0	0	0
3	25	nMal	0.0249612	0	0	0.690026	0.285013	0	0
6	36	nMal	0	0.213547	0	0.786453	0	0	0
45	71	nMal	0.306162	0	0.693838	0	0	0	0
61	33	Bdy	0	0.191218	0.253934	0.403281	0.151566	0	0
76	36	nMal	0	0.13368	0.21619	0.483695	0.166436	0	0
64	86	Bdy	0.0261324	0.217067	0.0922031	0.476681	0.187916	0	0
77	109	Mal	0.018577	0	0	0	0	0.981423	0
21	99	nMal	0.0538891	0	0	0.716199	0.229912	0	0
16	74	nMal	0.141574	0	0	0.505187	0.35324	0	0
57	109	Mal	0	0	0	0	0	1	0
52	86	Mal	0.0130001	0	0	0	0	0.987	0
38	76	nMal	0.0426938	0	0	0.639926	0.31738	0	0
18	88	nMal	0.0760715	0	0	0.58914	0.334788	0	0
39	107	nMal	0.0768578	0	0.0904666	0.109244	0	0	0.723431
41	45	nMal	0.0709443	0	0	0.640191	0.288864	0	0
20	84	nMal	0.13114	0	0	0.524765	0.344095	0	0
54	28	Mal	0.0201644	0	0	0	0	0.966628	0.0132078
5	47	nMal	0.0357438	0	0	0.88384	0.0804163	0	0
68	100	Mal	0.0349938	0	0	0	0	0.965006	0
72	10	nMal	0	0.0715413	0.293709	0.45167	0.18308	0	0
41	23	nMal	0	0.321701	0	0.678299	0	0	0
5	13	nMal	0	0.428524	0	0.571476	0	0	0
64	120	Mal	0.0242519	0	0	0	0	0.975748	0
61	65	nMal	0	0.167244	0.351862	0.347802	0.133092	0	0
43	85	nMal	0.0914102	0	0	0.391001	0.517589	0	0
16	38	Mal	0	0.153274	0	0	0	0.846726	0
68	122	Mal	0.0106344	0	0	0	0	0.989366	0
43	45	nMal	0.0554145	0	0	0.674829	0.269757	0	0
18	98	nMal	0	0	0.0706132	0.34987	0	0	0.579517
13	3	Mal	0	0.101615	0	0	0	0.898385	0
24	122	nMal	0	0.0817572	0.0277015	0	0	0	0.890541
77	115	Mal	0	0	0	0	0	1	0
52	98	Bdy	0	0	0	0.72662	0.27338	0	0
53	65	Bdy	0.0381429	0.164026	0.237369	0.375216	0.185246	0	0
46	96	nMal	0.157374	0	0	0.398364	0.444263	0	0
71	95	Mal	0	0	0	0	0	0.97325	0.0267501
48	16	Bdy	0	0.499136	0	0.500864	0	0	0
1	39	nMal	0.0216691	0	0	0.733154	0.245177	0	0
3	1	Mal	0	0.156773	0	0	0	0.843227	0
57	115	Mal	0.0262172	0	0	0	0	0.963113	0.0106696
26	86	nMal	0.0958336	0	0	0.525667	0.3785	0	0
59	49	nMal	0.0548063	0.102152	0.303091	0.398608	0.141343	0	0
49	99	nMal	0	0	0	0.566573	0.433427	0	0
46	126	nMal	0	0.100305	0.108312	0	0	0	0.791383
28	38	Bdy	0	0.182096	0	0	0	0.796546	0.021358
9	15	nMal	0	0.429454	0	0.570546	0	0	0
15	55	nMal	0.160704	0	0	0.642508	0.196788	0	0
45	25	Bdy	0	0.456551	0	0.543449	0	0	0
72	52	nMal	0	0.166595	0.258288	0.419459	0.155658	0	0
62	88	Mal	0.0127019	0	0	0	0	0.987298	0
58	122	Bdy	0	0	0.0880152	0	0	0.820314	0.0916708
59	17	Mal	0	0	0.0472266	0	0	0.952773	0
16	112	nMal	0	0.0744256	0.0118811	0	0	0	0.913693
26	30	Mal	0	0.103445	0	0	0	0.896555	0
77	69	nMal	0	0.313929	0.256817	0.429254	0	0	0
50	42	Mal	0.0165851	0	0	0	0	0.983415	0
24	18	Mal	0	0.0373065	0	0	0	0.962693	0
13	89	nMal	0	0	0	0.775415	0.224585	0	0
4	46	nMal	0	0	0	0.738312	0.261688	0	0
36	110	nMal	0.0528334	0	0.15183	0.171941	0	0	0.623396
55	53	Bdy	0	0	0.0983628	0	0	0.901637	0
29	113	nMal	0.189436	0.580514	0.23005	0	0	0	0
8	74	nMal	0	0	0	0.840064	0.159936	0	0
64	122	Mal	0	0	0	0	0	1	0
44	20	Bdy	0	0	0.12412	0	0	0.82118	0.0546997
17	45	nMal	0.0192944	0	0	0.404793	0.575913	0	0
35	65	nMal	0.169251	0	0	0.571528	0.259221	0	0
68	40	nMal	0	0.130851	0.189716	0.508393	0.17104	0	0
15	113	nMal	0	0.0481509	0.0186709	0	0	0	0.933178
37	97	nMal	0.15006	0.0992731	0.750667	0	0	0	0
69	119	Bdy	0	0.343209	0	0.656791	0	0	0
65	33	nMal	0	0	0.100621	0	0	0.899379	0
34	92	nMal	0.160437	0.249037	0.590526	0	0	0	0
29	11	Bdy	0	0.157953	0	0	0	0.842047	0
69	45	nMal	0	0.322892	0	0.677108	0	0	0
30	88	nMal	0.0412678	0	0	0.76244	0.196293	0	0
33	63	nMal	0.0536304	0	0	0.784991	0.161379	0	0
13	41	nMal	0	0.376966	0	0.623034	0	0	0
12	76	nMal	0.124676	0	0	0.608308	0.267016	0	0
63	35	Mal	0.024494	0	0	0	0	0.975506	0
35	31	nMal	0	0.20919	0	0.79081	0	0	0
35	109	nMal	0.00835724	0	0.125845	0.148635	0	0	0.717163
46	20	Bdy	0	0.333197	0	0.434699	0.232104	0	0
3	27	nMal	0.0381535	0	0	0.805703	0.156143	0	0
61	121	Mal	0.0172911	0	0	0	0	0.982709	0
26	104	nMal	0	0	0.0708665	0.240668	0	0	0.688466
70	104	Mal	0	0	0.205832	0	0	0.794168	0
64	56	Bdy	0.0410859	0.259358	0.11287	0.444469	0.142216	0	0
37	17	nMal	0	0.345375	0	0.654625	0	0	0
65	123	Bdy	0	0	0.0615437	0	0	0.914968	0.0234883
43	115	nMal	0	0	0.123692	0.185443	0	0	0.690865
66	8	Bdy	0	0	0.133618	0	0	0.866382	0
22	74	nMal	0.334365	0	0	0.572913	0.0927222	0	0
41	67	nMal	0.102571	0	0	0.597396	0.300033	0	0
71	107	Mal	0	0	0.0571836	0	0	0.942816	0
77	105	Mal	0	0	0.110546	0	0	0.889454	0
74	88	nMal	0	0.0647104	0.416965	0.256895	0.26143	0	0
16	60	nMal	0.019754	0	0	0.632953	0.347293	0	0
69	9	nMal	0.0144019	0.106807	0.332892	0.384773	0.161126	0	0
71	77	Mal	0	0	0.106123	0	0	0.893877	0
29	109	nMal	0.219694	0.333181	0.447125	0	0	0	0
10	108	nMal	0	0.047933	0	0	0	0	0.952067
35	11	nMal	0	0.39234	0	0.60766	0	0	0
25	79	nMal	0.0900331	0	0	0.611805	0.298162	0	0
6	88	nMal	0	0	0.179494	0.349808	0	0	0.470699
56	88	Mal	0	0.0614605	0	0	0	0.93854	0
70	62	nMal	0	0.264489	0.292469	0.443042	0	0	0
16	98	nMal	0	0	0.0707648	0.266467	0	0	0.662769
13	51	nMal	0	0	0	0.70815	0.29185	0	0
25	33	Mal	0	0.0967732	0	0	0	0.903227	0
64	48	nMal	0	0.185699	0.192195	0.472807	0.149298	0	0
4	24	nMal	0	0.271882	0	0.728118	0	0	0
58	26	nMal	0.0380673	0.180361	0.106745	0.539529	0.135299	0	0
58	52	nMal	0	0.146279	0.202955	0.506988	0.143778	0	0
67	35	nMal	0	0	0	0.678584	0.321416	0	0
41	47	nMal	0.0980709	0	0	0.669314	0.232615	0	0
48	90	nMal	0.33828	0	0	0.46739	0.19433	0	0
55	99	Mal	0	0	0	0	0	1	0
6	30	nMal	0	0.168114	0	0.831886	0	0	0
16	28	Mal	0	0.0749048	0	0	0	0.925095	0
4	20	nMal	0	0.345383	0	0.654617	0	0	0
42	100	nMal	0	0	0.286627	0.306809	0	0	0.406565
17	93	nMal	0.133055	0	0	0.753954	0.112991	0	0
69	1	Bdy	0	0.199104	0.14492	0.412	0.243976	0	0
76	126	Mal	0	0	0	0	0	1	0
38	90	nMal	0.368258	0	0	0.408121	0.223621	0	0
25	39	Bdy	0.0721775	0	0.308033	0.619789	0	0	0
47	23	Mal	0.0297852	0	0	0	0	0.970215	0
40	112	nMal	0.0161482	0	0.108394	0.068066	0	0	0.807392
65	81	Bdy	0	0.191284	0.0877492	0	0	0.720967	0
57	91	Bdy	0	0.272923	0	0.727077	0	0	0
51	29	nMal	0.0380494	0.270887	0	0.533644	0.157419	0	0
29	111	nMal	0.218119	0.510043	0.271838	0	0	0	0
54	30	Mal	0.0308975	0	0	0	0	0.969103	0
18	20	Bdy	0	0.324755	0	0.457362	0.217882	0	0
24	66	nMal	0	0	0	0.851843	0.148157	0	0
67	77	Bdy	0	0.413415	0	0.586585	0	0	0
44	102	nMal	0.0398306	0	0.0742335	0.257436	0	0	0.6285
44	52	nMal	0.164158	0	0	0.656187	0.179656	0	0
66	28	Bdy	0	0.391666	0	0.608334	0	0	0
35	87	nMal	0.126044	0	0	0.442463	0.431492	0	0
29	103	nMal	0.0268908	0	0.217018	0.277912	0	0	0.478179
8	88	nMal	0	0	0.0115819	0.117672	0	0	0.870747
67	109	Mal	0	0	0.0319605	0	0	0.968039	0
59	89	Bdy	0	0.240874	0	0.759126	0	0	0
45	49	nMal	0.0535556	0	0	0.379745	0.566699	0	0
33	87	nMal	0.098028	0	0	0.592784	0.309188	0	0
52	96	nMal	0	0	0	0.575527	0.424473	0	0
46	42	nMal	0.0670268	0	0	0.398659	0.534314	0	0
61	91	Mal	0	0	0	0	0	1	0
41	89	nMal	0.175144	0	0	0.615852	0.209005	0	0
73	95	Mal	0	0	0.0895486	0	0	0.910451	0
24	94	nMal	0.03459	0	0	0.705724	0.259686	0	0
62	86	Mal	0	0	0	0	0	1	0
40	12	nMal	0	0.430561	0	0.569439	0	0	0
6	0	nMal	0	0.360011	0	0.639989	0	0	0
47	9	Bdy	0	0	0	0.577488	0.422512	0	0
35	7	nMal	0	0.38473	0	0.61527	0	0	0
17	95	nMal	0	0	0	0.810337	0.189663	0	0
14	10	Mal	0	0.0880998	0	0	0	0.795571	0.116329
21	23	Bdy	0	0.153235	0	0	0	0.846765	0
40	44	nMal	0.0375046	0	0	0.639895	0.3226	0	0
16	80	nMal	0.178152	0	0	0.609448	0.2124	0	0
51	25	Bdy	0	0.33987	0	0.66013	0	0	0
24	8	Bdy	0	0.17475	0	0.557845	0.267405	0	0
26	14	Bdy	0	0.23443	0	0.499662	0.265908	0	0
15	89	nMal	0.0555642	0	0	0.629705	0.314731	0	0
76	112	Mal	0	0	0	0	0	1	0
20	8	nMal	0.045742	0.209233	0	0.557248	0.187777	0	0
30	50	nMal	0.177527	0	0	0.578089	0.244385	0	0
43	65	nMal	0	0	0	0.610708	0.389292	0	0
13	19	Mal	0	0.0753468	0	0	0	0.924653	0
10	26	Bdy	0	0.503933	0	0.496067	0	0	0
65	63	Bdy	0	0.111532	0.210558	0.494981	0.18293	0	0
70	10	nMal	0.0325525	0.0979933	0.393805	0.298478	0.177172	0	0
16	18	Bdy	0	0.24433	0	0.546313	0.209357	0	0
68	106	Mal	0	0	0.0765963	0	0	0.923404	0
25	121	nMal	0	0.0455524	0.0211583	0	0	0	0.933289
12	62	nMal	0.0975631	0	0	0.720713	0.181724	0	0
58	74	Mal	0	0	0.0737309	0	0	0.915064	0.0112056
48	102	nMal	0.13233	0	0	0.558508	0.309162	0	0
47	31	Mal	0.0209654	0	0	0	0	0.979035	0
3	45	nMal	0.0719439	0	0	0.616873	0.311183	0	0
47	61	Bdy	0	0	0.0802587	0	0	0.871147	0.0485945
57	107	Mal	0	0	0	0	0	1	0
34	50	nMal	0.193583	0	0	0.704511	0.101906	0	0
5	85	nMal	0.0113969	0	0.0364839	0.121381	0	0	0.830739
38	28	nMal	0	0.323951	0	0.676049	0	0	0
35	81	nMal	0	0	0	0.5769	0.4231	0	0
25	75	nMal	0.0644186	0	0	0.651053	0.284529	0	0
50	72	Bdy	0	0.235905	0	0.764095	0	0	0
27	103	nMal	0.332417	0	0	0.465882	0.201701	0	0
36	108	nMal	0	0	0.240516	0.213091	0	0	0.546393
46	52	Bdy	0	0	0.136585	0	0	0.78697	0.0764448
16	16	Bdy	0	0.292779	0	0.466411	0.24081	0	0
47	63	Mal	0	0	0.0959526	0	0	0.904047	0
18	30	Bdy	0	0.180588	0	0	0	0.806342	0.0130703
61	77	nMal	0	0.291523	0	0.452087	0.25639	0	0
64	64	nMal	0	0.199778	0.267366	0.386499	0.146357	0	0
56	72	nMal	0.17354	0	0	0.627399	0.199061	0	0
35	29	nMal	0	0.213084	0	0.786916	0	0	0
4	60	nMal	0.111705	0	0	0.757461	0.130834	0	0
9	55	nMal	0.0804677	0	0	0.667221	0.252311	0	0
1	55	nMal	0.076701	0	0	0.419949	0.50335	0	0
1	13	nMal	0.0286268	0	0	0.520645	0.450728	0	0
15	115	nMal	0	0.0421349	0.0179424	0	0	0	0.939923
58	64	Mal	0	0	0	0	0	1	0
75	49	nMal	0.0434329	0.184428	0.282522	0.380901	0.108716	0	0
1	31	nMal	0	0	0	0.534465	0.465535	0	0
40	78	nMal	0.079148	0	0	0.581276	0.339576	0	0
56	22	Mal	0.0145588	0	0	0	0	0.957591	0.0278499
22	82	nMal	0.0290282	0	0	0.619557	0.351415	0	0
33	11	nMal	0	0.214771	0	0.785229	0	0	0
55	77	Bdy	0	0	0.0845814	0	0	0.729414	0.186004
47	93	nMal	0	0	0	0.536908	0.463092	0	0
63	63	nMal	0	0.191834	0.168968	0.497064	0.142134	0	0
59	105	Mal	0	0	0.0303086	0	0	0.969691	0
21	61	nMal	0.211089	0	0	0.464549	0.324361	0	0
9	25	nMal	0	0.448995	0	0.551005	0	0	0
58	84	Bdy	0	0.330597	0	0.669403	0	0	0
30	10	Bdy	0	0.425924	0	0.574076	0	0	0
28	92	nMal	0.156755	0	0	0.541035	0.30221	0	0
33	45	nMal	0.122297	0	0	0.637965	0.239738	0	0
26	48	nMal	0	0	0	0.49541	0.50459	0	0
27	93	nMal	0.260215	0	0	0.457294	0.282491	0	0
62	98	Mal	0	0	0	0	0	1	0
72	114	Mal	0	0	0.103043	0	0	0.896957	0
18	14	Mal	0	0.13965	0	0	0	0.852998	0.0073514
16	10	Mal	0	0.124935	0	0	0	0.875065	0
43	33	nMal	0.117962	0	0	0.551971	0.330067	0	0
25	97	nMal	0.140653	0	0	0.370536	0.48881	0	0
21	71	nMal	0.0954039	0	0	0.73333	0.171266	0	0
28	64	nMal	0	0	0	0.688898	0.311102	0	0
41	57	nMal	0.115962	0	0	0.601182	0.282856	0	0
38	102	nMal	0	0	0.241811	0.208015	0	0	0.550175
58	68	Bdy	0.0397827	0.15993	0.107812	0.51741	0.175064	0	0
54	74	nMal	0.137528	0	0	0.620503	0.241969	0	0
66	94	Mal	0	0	0	0	0	1	0
49	1	nMal	0	0.343101	0	0.656899	0	0	0
62	108	nMal	0.0456631	0	0	0.587122	0.367214	0	0
63	11	Mal	0	0	0	0	0	1	0
37	105	nMal	0.0132973	0	0.109177	0.0615245	0	0	0.816001
56	6	nMal	0	0	0	0.671139	0.328861	0	0
38	110	nMal	0	0	0.0329489	0.0969949	0	0	0.870056
58	92	Bdy	0	0.3087	0	0.6913	0	0	0
19	87	nMal	0.0955543	0	0	0.530882	0.373563	0	0
35	61	nMal	0	0	0	0.493645	0.506355	0	0
71	55	nMal	0.0134164	0.169125	0.261729	0.424067	0.131663	0	0
74	68	nMal	0	0.329578	0.252028	0.418394	0	0	0
35	97	nMal	0.111418	0.0534739	0.835108	0	0	0	0
9	1	nMal	0	0.366952	0	0.633048	0	0	0
44	40	nMal	0.0491235	0	0	0.497311	0.453566	0	0
51	77	Mal	0	0	0	0	0	1	0
11	59	nMal	0.193315	0	0	0.563787	0.242898	0	0
18	32	Mal	0	0.176103	0	0	0	0.823897	0
59	121	Bdy	0.0608347	0.162633	0.15341	0.393266	0.229857	0	0
31	55	nMal	0.189936	0	0	0.538301	0.271763	0	0
47	107	nMal	0	0	0.0611326	0.172666	0	0	0.766201
49	33	Bdy	0	0.340524	0	0.659476	0	0	0
76	62	nMal	0	0.250232	0.246464	0.503303	0	0	0
72	58	nMal	0	0.124166	0.251607	0.409136	0.215091	0	0
33	65	nMal	0.0180215	0	0	0.831573	0.150405	0	0
61	19	Bdy	0	0	0.146582	0	0	0.853418	0
20	82	nMal	0.12238	0	0	0.572391	0.305229	0	0
46	36	Bdy	0	0	0.124312	0	0	0.833638	0.0420506
21	67	nMal	0.19969	0	0	0.448605	0.351705	0	0
44	42	nMal	0.0458303	0	0	0.559432	0.394738	0	0
57	87	Bdy	0	0.237606	0	0.610049	0.152344	0	0
49	15	Mal	0	0	0.0697694	0	0	0.930231	0
8	94	nMal	0.0317025	0	0.168386	0.190379	0	0	0.609533
23	87	nMal	0.186486	0	0	0.564255	0.249258	0	0
74	44	nMal	0.0109256	0.10793	0.228298	0.47919	0.173657	0	0
62	106	Bdy	0	0.162766	0	0.603178	0.234056	0	0
39	59	nMal	0.15088	0	0	0.663204	0.185916	0	0
44	126	nMal	0	0.079071	0.0939118	0	0	0	0.827017
63	1	nMal	0	0.0423478	0.406379	0.405354	0.14592	0	0
25	37	Mal	0	0.133376	0	0	0	0.866624	0
43	27	nMal	0.0234387	0	0	0.544006	0.432556	0	0
36	6	nMal	0	0.27436	0	0.72564	0	0	0
62	72	Bdy	0.0149162	0.24908	0.134734	0.428013	0.173257	0	0
5	83	nMal	0	0	0.0291052	0.127761	0	0	0.843134
50	52	Mal	0.0207342	0	0	0	0	0.979266	0
40	46	nMal	0	0	0	0.607866	0.392134	0	0
62	14	Bdy	0	0.423891	0	0.576109	0	0	0
71	57	nMal	0.0258434	0.200835	0.223213	0.366901	0.183207	0	0
67	125	Bdy	0	0.193361	0.0221918	0	0	0.784447	0
44	48	nMal	0.155784	0	0	0.477335	0.366881	0	0
38	26	nMal	0.0148413	0	0	0.461335	0.523824	0	0
45	47	nMal	0.0459561	0	0	0.683864	0.27018	0	0
6	44	nMal	0.235561	0	0	0.569495	0.194944	0	0
48	126	nMal	0	0	0.0523098	0.0498203	0	0	0.89787
43	63	nMal	0.0337424	0	0	0.581891	0.384367	0	0
23	61	nMal	0.0999016	0	0	0.637414	0.262684	0	0
7	17	nMal	0	0.418647	0	0.581353	0	0	0
25	57	nMal	0.0653671	0	0	0.622522	0.312111	0	0
45	105	nMal	0	0	0.0241545	0.0655253	0	0	0.91032
72	124	Mal	0	0	0	0	0	1	0
23	111	nMal	0	0	0.0263692	0.076775	0	0	0.896856
52	76	Mal	0.0134101	0	0	0	0	0.973564	0.0130262
20	96	nMal	0	0	0	0.848295	0.151705	0	0
34	8	nMal	0	0.243711	0	0.756289	0	0	0
29	3	Bdy	0	0.308033	0	0.691967	0	0	0
9	13	nMal	0	0.409468	0	0.590532	0	0	0
63	23	Bdy	0	0	0.16274	0	0	0.83726	0
58	98	Mal	0	0	0.0424282	0	0	0.957572	0
10	94	nMal	0.0183102	0	0.0455985	0.143275	0	0	0.792816
9	3	nMal	0	0.365142	0	0.634858	0	0	0
55	67	nMal	0	0.0995483	0.2862	0.428174	0.186078	0	0
70	88	Bdy	0	0	0.16695	0	0	0.83305	0
67	65	nMal	0.0171618	0.0971211	0.198171	0.462715	0.224832	0	0
3	3	Bdy	0.124115	0	0	0	0	0.875885	0
60	108	Bdy	0	0.222018	0	0.579306	0.198676	0	0
16	72	nMal	0.377453	0	0	0.407125	0.215421	0	0
48	116	nMal	0	0	0	0.0766388	0	0	0.923361
63	41	nMal	0	0	0	0.708102	0.291898	0	0
16	12	Mal	0	0.0806414	0	0	0	0.919359	0
29	101	nMal	0	0	0.318111	0.247714	0	0	0.434174
67	57	nMal	0.0111548	0.183718	0.138666	0.43974	0.226721	0	0
61	69	Bdy	0	0	0.105893	0	0	0.894107	0
26	76	nMal	0.111786	0	0	0.444027	0.444186	0	0
15	57	nMal	0.0138845	0	0	0.910602	0.0755139	0	0
69	11	nMal	0	0.147585	0.5176	0.214771	0.120044	0	0
64	104	Mal	0	0	0	0	0	1	0
26	44	nMal	0.0279076	0	0.390998	0.581094	0	0	0
30	108	nMal	0.152842	0.637972	0.209186	0	0	0	0
26	120	nMal	0	0.0469944	0.0382558	0	0	0	0.91475
22	46	nMal	0.154668	0	0	0.603431	0.241901	0	0
30	4	Bdy	0	0.215603	0	0.548539	0.235857	0	0
16	58	nMal	0.0870949	0	0	0.558033	0.354872	0	0
52	30	Bdy	0	0	0.110218	0	0	0.864531	0.0252509
63	43	Bdy	0	0.356868	0	0.643132	0	0	0
48	88	nMal	0.203842	0	0	0.464092	0.332065	0	0
25	35	Mal	0	0.158514	0	0	0	0.818784	0.0227019
42	120	nMal	0	0.134894	0.0306989	0	0	0	0.834407
16	54	nMal	0.0401047	0	0	0.809638	0.150257	0	0
44	50	nMal	0.150964	0	0	0.626023	0.223014	0	0
20	6	Bdy	0	0.237751	0	0.536951	0.225299	0	0
59	11	Mal	0.0125931	0	0	0	0	0.987407	0
27	45	nMal	0.0368821	0	0	0.412177	0.550941	0	0
25	65	nMal	0.138236	0	0	0.408484	0.453279	0	0
4	52	nMal	0.28758	0	0	0.658272	0.054148	0	0
15	105	nMal	0	0	0	0.0732099	0	0	0.92679
43	91	nMal	0.179651	0	0	0.604448	0.215901	0	0
31	75	nMal	0.0198529	0	0	0.804321	0.175826	0	0
19	83	nMal	0.258066	0	0	0.508391	0.233544	0	0
13	109	nMal	0.021377	0	0.0561649	0.173914	0	0	0.748544
35	71	nMal	0.0235832	0	0	0.768915	0.207501	0	0
48	104	nMal	0.220817	0	0	0.528912	0.250271	0	0
21	29	Mal	0	0.0806706	0	0	0	0.919329	0
60	76	nMal	0	0	0	0.722866	0.277134	0	0
56	112	Mal	0	0	0	0	0	1	0
53	7	nMal	0.0381666	0.227378	0	0.468226	0.266229	0	0
38	120	nMal	0	0.0791796	0.135128	0	0	0	0.785692
75	39	nMal	0	0.193646	0.305493	0.386739	0.114122	0	0
36	66	nMal	0.0564899	0	0	0.527011	0.416499	0	0
19	79	nMal	0.0115349	0	0	0.802048	0.186417	0	0
27	61	nMal	0	0	0	0.781327	0.218673	0	0
64	18	Bdy	0	0	0.148457	0	0	0.851543	0
33	9	nMal	0	0.318314	0	0.681686	0	0	0
76	120	Mal	0	0	0	0	0	1	0
9	93	nMal	0	0	0	0.153978	0	0	0.846022
61	31	Bdy	0	0	0.0833188	0	0	0.916681	0
45	91	nMal	0	0	0	0.461805	0.538195	0	0
64	24	Bdy	0	0	0.15916	0	0	0.818874	0.0219666
73	61	nMal	0	0.255772	0.259239	0.484989	0	0	0
69	13	nMal	0	0.0739976	0.324754	0.423336	0.177912	0	0
45	85	nMal	0.198033	0	0	0.55009	0.251877	0	0
32	112	nMal	0.00398438	0	0.0484637	0.0550334	0	0	0.892518
64	112	Mal	0	0	0	0	0	1	0
66	64	Bdy	0.018249	0.141399	0.269721	0.311381	0.259251	0	0
68	72	nMal	0	0.110975	0.233927	0.434159	0.220939	0	0
77	63	nMal	0	0.281509	0.30852	0.409971	0	0	0
18	4	Mal	0	0.132455	0	0	0	0.867545	0
74	34	Mal	0	0	0	0	0	1	0
46	22	Mal	0.0138328	0	0	0	0	0.986167	0
23	57	nMal	0.0331208	0	0	0.601198	0.365681	0	0
47	71	nMal	0	0.294647	0	0.705353	0	0	0
5	59	nMal	0.117773	0	0	0.613084	0.269143	0	0
15	29	Bdy	0	0.37668	0	0.415079	0.208241	0	0
16	8	Mal	0	0.0846489	0	0	0	0.915351	0
34	14	nMal	0	0.210378	0	0.789622	0	0	0
68	92	Mal	0.0153447	0	0	0	0	0.984655	0
65	47	nMal	0.0332703	0.111689	0.309737	0.418023	0.127281	0	0
43	59	nMal	0.15109	0	0	0.610951	0.237959	0	0
0	2	Mal	0	0.0508297	0	0	0	0.94917	0
19	1	Mal	0.0162384	0	0	0	0	0.983762	0
22	66	nMal	0.0994943	0	0	0.766354	0.134152	0	0
23	79	nMal	0.025137	0	0	0.518266	0.456597	0	0
11	87	nMal	0	0	0	0.790375	0.209625	0	0
50	108	nMal	0.146765	0	0	0.636185	0.21705	0	0
48	118	nMal	0	0	0.0324398	0.0784696	0	0	0.889091
40	30	nMal	0.0177224	0	0	0.61304	0.369238	0	0
68	4	Mal	0.0211286	0	0	0	0	0.978871	0
18	44	nMal	0.0809353	0	0	0.567884	0.35118	0	0
22	100	nMal	0	0	0.201713	0.223443	0	0	0.574844
25	105	nMal	0.00486897	0	0.102404	0.202477	0	0	0.69025
19	49	nMal	0.0452564	0	0	0.520211	0.434533	0	0
37	71	nMal	0.107698	0	0	0.561325	0.330977	0	0
18	78	nMal	0	0	0	0.706503	0.293497	0	0
33	115	nMal	0.031744	0	0.147183	0.097166	0	0	0.723907
69	57	nMal	0.0368503	0.118148	0.14578	0.569395	0.129827	0	0
7	61	nMal	0.239661	0	0	0.658549	0.101789	0	0
66	12	Bdy	0	0.328476	0	0.671524	0	0	0
21	53	nMal	0.0278797	0	0	0.672392	0.299728	0	0
59	37	Bdy	0	0.299649	0	0.700351	0	0	0
67	97	Mal	0	0	0.0480837	0	0	0.951916	0
8	6	nMal	0	0.236827	0	0.763173	0	0	0
58	100	Mal	0	0	0.0619825	0	0	0.938017	0
56	68	nMal	0	0.337151	0	0.662849	0	0	0
20	98	nMal	0	0.215259	0	0.784741	0	0	0
27	25	Mal	0	0.0347888	0	0	0	0.965211	0
46	60	Bdy	0	0	0	0.514518	0.485482	0	0
61	89	Mal	0	0	0.036713	0	0	0.963287	0
26	24	Mal	0	0.0464139	0	0	0	0.845513	0.108073
60	0	nMal	0	0.0519487	0.493359	0.30791	0.146783	0	0
15	107	nMal	0	0	0	0.0484085	0	0	0.951591
23	39	Bdy	0	0.146529	0	0	0	0.853471	0
10	24	Bdy	0	0.515465	0	0.484535	0	0	0
36	26	nMal	0	0.272031	0	0.727969	0	0	0
65	107	Bdy	0	0	0.319324	0	0	0.647098	0.0335781
75	125	Mal	0	0	0	0	0	1	0
42	110	nMal	0	0	0.0410205	0.0740769	0	0	0.884903
77	97	Mal	0	0	0.0955175	0	0	0.904482	0
76	110	Mal	0	0	0	0	0	1	0
11	51	nMal	0	0	0	0.637168	0.362832	0	0
6	86	nMal	0	0	0.100407	0.308604	0	0	0.590989
9	87	nMal	0.0620817	0	0	0.665853	0.272065	0	0
31	49	nMal	0	0	0	0.705968	0.294032	0	0
76	124	Mal	0	0	0	0	0	1	0
20	114	nMal	0	0.0934719	0.0508644	0	0	0	0.855664
12	22	Mal	0	0.0406879	0	0	0	0.959312	0
52	8	nMal	0.0213484	0.24911	0	0.505214	0.224328	0	0
33	99	nMal	0.135061	0.213629	0.651309	0	0	0	0
67	25	Bdy	0	0.351072	0	0.648928	0	0	0
64	84	Bdy	0	0.202704	0.206371	0.413313	0.177613	0	0
51	99	nMal	0	0	0	0.589992	0.410008	0	0
35	43	nMal	0.200054	0	0	0.603079	0.196866	0	0
54	102	Mal	0.0248725	0	0	0	0	0.944878	0.0302494
12	52	nMal	0	0	0	0.637441	0.362559	0	0
25	3	nMal	0	0.195432	0	0.646334	0.158234	0	0
72	106	Mal	0	0	0	0	0	1	0
35	103	nMal	0	0.523301	0.476699	0	0	0	0
15	85	nMal	0.156072	0	0	0.634052	0.209875	0	0
71	53	nMal	0.0116294	0.109485	0.276854	0.494635	0.107396	0	0
11	109	nMal	0	0.0392718	0.0195851	0	0	0	0.941143
53	123	Bdy	0	0	0.309293	0.690707	0	0	0
14	52	nMal	0.0298291	0	0	0.912562	0.0576089	0	0
30	38	nMal	0	0	0	0.756604	0.243396	0	0
31	111	nMal	0.122078	0.71185	0.166071	0	0	0	0
75	75	Mal	0	0	0	0	0	1	0
14	78	nMal	0.0688569	0	0	0.516301	0.414842	0	0
55	35	nMal	0.219796	0	0.780204	0	0	0	0
53	31	Mal	0	0	0.0733708	0	0	0.926629	0
58	0	nMal	0	0.126742	0.291032	0.410741	0.171485	0	0
40	84	nMal	0.037264	0	0	0.625581	0.337155	0	0
19	71	nMal	0.108529	0	0	0.611695	0.279776	0	0
36	0	nMal	0	0.331792	0	0.668208	0	0	0
77	89	Bdy	0	0	0.1195	0	0	0.8805	0
70	70	nMal	0	0.316218	0.213508	0.470274	0	0	0
47	47	Bdy	0	0	0.0939346	0	0	0.746436	0.15963
30	40	nMal	0	0	0	0.589544	0.410456	0	0
12	84	nMal	0.0856586	0	0	0.613653	0.300688	0	0
11	75	nMal	0	0	0.115075	0.381839	0	0	0.503086
45	111	nMal	0	0	0	0.0641021	0	0	0.935898
56	30	Bdy	0	0.348841	0	0.651159	0	0	0
46	124	nMal	0	0	0.0741158	0.10151	0	0	0.824374
9	11	Bdy	0	0.252425	0	0.501906	0.245669	0	0
44	24	Bdy	0	0.431317	0	0.568683	0	0	0
45	53	nMal	0	0	0	0.652839	0.347161	0	0
22	116	nMal	0	0.0768428	0.0317954	0	0	0	0.891362
32	120	nMal	0.0539405	0	0.0935715	0.199838	0	0	0.65265
6	12	nMal	0.0614899	0	0	0.67484	0.26367	0	0
61	115	Mal	0	0	0	0	0	1	0
11	5	Bdy	0.0147646	0.301767	0	0.520704	0.162765	0	0
61	103	Bdy	0	0.241958	0	0.444995	0.313047	0	0
20	50	nMal	0.239753	0	0	0.597092	0.163155	0	0
73	127	Mal	0.0167197	0	0	0	0	0.98328	0
74	36	Bdy	0.0379847	0.170544	0.153032	0.501927	0.136513	0	0
18	38	Mal	0	0.129532	0	0	0	0.856166	0.0143019
55	113	Mal	0	0	0	0	0	1	0
15	79	nMal	0.0885797	0	0	0.649857	0.261564	0	0
18	46	nMal	0.0569586	0	0	0.477452	0.465589	0	0
59	55	Bdy	0.0320689	0.196175	0.228714	0.387112	0.155931	0	0
9	41	nMal	0	0.167057	0	0.832943	0	0	0
46	74	nMal	0.0693033	0	0	0.606686	0.324011	0	0
45	89	nMal	0.081623	0	0	0.476842	0.441535	0	0
32	38	nMal	0.454116	0	0	0.387852	0.158032	0	0
18	66	nMal	0.031042	0	0	0.881829	0.0871289	0	0
54	72	nMal	0.170104	0	0	0.633583	0.196313	0	0
40	68	nMal	0	0.282268	0.075802	0.513758	0.128172	0	0
66	100	Mal	0	0	0.0503809	0	0	0.933833	0.0157858
1	17	nMal	0.017238	0	0	0.577842	0.40492	0	0
34	110	nMal	0.0171503	0	0.0240602	0.0910596	0	0	0.86773
69	53	nMal	0	0.0775279	0.508959	0.310163	0.103349	0	0
76	48	nMal	0.0281862	0.124177	0.377265	0.40043	0.0699422	0	0
6	54	nMal	0.0206003	0	0	0.622492	0.356908	0	0
40	94	nMal	0.357909	0	0	0.422685	0.219406	0	0
26	74	nMal	0.0501901	0	0	0.556018	0.393792	0	0
44	120	nMal	0.0169593	0	0.0494289	0.100727	0	0	0.832884
40	10	nMal	0	0.438648	0	0.561352	0	0	0
54	40	Bdy	0	0.38744	0	0.61256	0	0	0
8	18	nMal	0	0.462121	0	0.537879	0	0	0
12	88	nMal	0	0	0	0.8389	0.1611	0	0
14	24	Mal	0	0.0594525	0	0	0	0.940548	0
73	57	nMal	0	0.114912	0.261019	0.460264	0.163804	0	0
29	119	nMal	0.0140103	0.17432	0.102371	0	0	0	0.709299
54	82	Bdy	0	0	0.0603848	0	0	0.939615	0
9	91	nMal	0	0	0.0510436	0.283969	0	0	0.664987
28	86	nMal	0.181688	0	0	0.70163	0.116683	0	0
6	56	nMal	0.0500846	0	0	0.643347	0.306569	0	0
37	115	nMal	0	0.0533543	0.0210229	0	0	0	0.925623
29	65	nMal	0.0346088	0	0	0.575584	0.389807	0	0
56	4	nMal	0	0	0	0.631772	0.368228	0	0
37	63	nMal	0.0733554	0	0	0.749626	0.177018	0	0
7	13	nMal	0	0.335537	0	0.664463	0	0	0
71	115	Mal	0	0	0.100017	0	0	0.899983	0
14	112	nMal	0	0.079288	0.0393196	0	0	0	0.881392
67	15	nMal	0.0125708	0.144868	0.356466	0.316592	0.169503	0	0
42	50	nMal	0.0557986	0	0	0.591483	0.352719	0	0
55	103	Mal	0	0	0.0180209	0	0	0.981979	0
47	115	nMal	0	0	0.0466605	0.0669453	0	0	0.886394
25	27	Mal	0	0.0513243	0	0	0	0.948676	0
33	89	nMal	0.08029	0	0	0.537015	0.382695	0	0
64	20	Bdy	0	0.379191	0	0.620809	0	0	0
31	59	nMal	0	0	0	0.598447	0.401553	0	0
20	60	nMal	0.114772	0	0	0.641455	0.243773	0	0
57	97	Mal	0	0	0.0693747	0	0	0.930625	0
62	60	Bdy	0	0.185055	0.162228	0.476969	0.175748	0	0
60	112	Mal	0	0	0.0413177	0	0	0.921383	0.0372994
54	114	Mal	0	0	0	0	0	1	0
1	29	nMal	0	0	0	0.622771	0.377229	0	0
47	73	nMal	0.173815	0	0	0.647495	0.17869	0	0
60	38	Mal	0.0168256	0	0	0	0	0.983174	0
57	75	Bdy	0	0	0.156301	0	0	0.726775	0.116923
38	64	nMal	0.212836	0	0	0.537205	0.249959	0	0
10	18	Bdy	0	0.451845	0	0.548155	0	0	0
18	90	nMal	0.0822289	0	0	0.446364	0.471407	0	0
44	108	nMal	0	0	0.0310533	0.0932494	0	0	0.875697
54	4	nMal	0.0183175	0.269756	0.0658291	0.382128	0.26397	0	0
40	8	nMal	0	0.303809	0	0.696191	0	0	0
60	22	Bdy	0	0.200453	0.233627	0.400845	0.165076	0	0
11	61	nMal	0.200235	0	0	0.538451	0.261314	0	0
12	114	nMal	0.0208778	0.19601	0.0193838	0	0	0	0.763729
35	105	nMal	0.0317803	0	0.316829	0.162749	0	0	0.488642
17	43	nMal	0.0324598	0	0	0.465576	0.501965	0	0
20	86	nMal	0	0	0	0.609704	0.390296	0	0
73	117	Mal	0.0162381	0	0	0	0	0.983762	0
53	39	Bdy	0	0	0.0854059	0	0	0.914594	0
56	80	Mal	0.0138819	0	0	0	0	0.986118	0
50	16	Mal	0.0171346	0	0	0	0	0.982865	0
8	40	nMal	0	0.187317	0	0.812683	0	0	0
10	84	nMal	0	0	0	0.767527	0.232473	0	0
71	117	Mal	0	0	0.0533135	0	0	0.946687	0
27	59	nMal	0.01229	0	0	0.713804	0.273906	0	0
16	104	nMal	0	0	0.0829237	0.264332	0	0	0.652744
7	93	nMal	0	0	0.239002	0.252017	0	0	0.50898
72	94	Mal	0	0	0.0495315	0	0	0.950468	0
66	16	nMal	0	0.107092	0.406505	0.367734	0.118669	0	0
52	104	nMal	0.145949	0	0	0.572077	0.281974	0	0
53	37	Bdy	0	0.321065	0	0.678935	0	0	0
47	29	Mal	0.0357478	0	0	0	0	0.964252	0
17	25	Mal	0	0.0835972	0	0	0	0.916403	0
20	72	nMal	0.284946	0	0	0.562818	0.152235	0	0
18	70	nMal	0.0923757	0	0	0.606928	0.300696	0	0
24	84	nMal	0	0	0	0.565508	0.434492	0	0
43	103	nMal	0	0	0.0310945	0.071967	0	0	0.896939
33	29	nMal	0	0.281173	0	0.718827	0	0	0
3	49	nMal	0.131428	0	0	0.545326	0.323246	0	0
74	22	nMal	0.303398	0	0.696602	0	0	0	0
0	50	nMal	0	0	0	0.766224	0.233776	0	0
24	72	nMal	0.036746	0	0	0.690825	0.272429	0	0
31	43	nMal	0.126715	0	0	0.497441	0.375844	0	0
42	98	nMal	0.230524	0	0	0.504532	0.264944	0	0
23	123	nMal	0	0.166761	0.0816253	0	0	0	0.751614
15	103	nMal	0.014946	0	0	0.053318	0	0	0.931736
31	11	nMal	0.0390984	0	0	0.479134	0.481767	0	0
62	116	Mal	0	0	0	0	0	1	0
49	37	Mal	0.0387713	0	0	0	0	0.961229	0
15	1	Mal	0	0.0873282	0	0	0	0.912672	0
7	95	nMal	0.0390356	0	0	0.479475	0.481489	0	0
37	81	nMal	0.0782669	0	0	0.672001	0.249732	0	0
55	91	Mal	0	0	0.0313695	0	0	0.910655	0.0579753
35	51	nMal	0.137205	0	0	0.716401	0.146394	0	0
59	107	Bdy	0	0.425163	0	0.574837	0	0	0
39	57	nMal	0.188847	0	0	0.509947	0.301206	0	0
11	71	nMal	0.11379	0	0	0.796133	0.0900768	0	0
56	36	nMal	0.0279132	0.129978	0.165876	0.492771	0.183461	0	0
15	87	nMal	0.318289	0	0	0.505963	0.175748	0	0
48	74	Bdy	0	0	0.103411	0	0	0.83786	0.0587285
35	13	nMal	0	0.253972	0	0.746028	0	0	0
69	47	nMal	0	0.100928	0.254498	0.473875	0.170699	0	0
59	101	Mal	0	0	0.0708943	0	0	0.929106	0
65	51	nMal	0.0348432	0.168166	0.156294	0.497271	0.143426	0	0
19	43	nMal	0.0478346	0	0	0.625546	0.326619	0	0
34	48	nMal	0.177695	0	0	0.624121	0.198185	0	0
21	31	Mal	0	0.0670564	0	0	0	0.932944	0
14	14	Mal	0	0.0488704	0	0	0	0.95113	0
53	85	Mal	0	0	0	0	0	1	0
55	111	Mal	0	0	0	0	0	0.984243	0.015757
50	124	nMal	0	0	0.0889874	0.175329	0	0	0.735684
53	51	Bdy	0	0.280404	0	0.522728	0.196868	0	0
31	99	nMal	0.125705	0.417353	0.456942	0	0	0	0
50	50	Mal	0	0	0	0	0	0.890871	0.109129
51	57	Mal	0.0198046	0	0	0	0	0.917899	0.0622963
26	70	nMal	0	0	0	0.8377	0.1623	0	0
70	124	Mal	0.0301272	0	0	0	0	0.959401	0.0104714
54	48	Bdy	0	0	0.0838187	0	0	0.916181	0
66	102	Mal	0	0	0.0220812	0	0	0.961889	0.0160301
26	46	nMal	0.142127	0	0	0.631647	0.226226	0	0
67	19	nMal	0	0.393553	0	0.606447	0	0	0
22	108	nMal	0	0	0.0424371	0.0394939	0	0	0.918069
55	17	Bdy	0	0	0.139717	0	0	0.860283	0
52	2	nMal	0	0.195196	0.0916036	0.43288	0.28032	0	0
28	78	nMal	0.162532	0	0	0.51449	0.322979	0	0
50	100	nMal	0	0	0	0.615805	0.384195	0	0
62	74	Bdy	0.0178392	0.133965	0.172043	0.468931	0.207222	0	0
11	85	nMal	0	0	0	0.733396	0.266604	0	0
23	77	nMal	0.118357	0	0	0.74376	0.137883	0	0
63	123	Mal	0	0	0	0	0	1	0
15	95	nMal	0.0716354	0	0	0.777324	0.15104	0	0
53	43	Mal	0.0130813	0	0	0	0	0.986919	0
37	5	nMal	0	0.265082	0	0.734918	0	0	0
33	59	nMal	0.202154	0	0	0.543202	0.254644	0	0
28	90	nMal	0.134182	0	0	0.596233	0.269585	0	0
14	42	nMal	0.230572	0	0	0.573092	0.196335	0	0
73	35	Bdy	0	0.207025	0.161623	0.404873	0.226479	0	0
48	22	Mal	0.023209	0	0	0	0	0.976791	0
32	28	nMal	0	0.305389	0	0.694611	0	0	0
13	85	nMal	0.106645	0	0	0.673805	0.21955	0	0
44	60	nMal	0.0901704	0	0	0.485696	0.424133	0	0
1	49	nMal	0.0481598	0	0	0.734378	0.217463	0	0
65	85	Bdy	0	0.201656	0	0.592357	0.205987	0	0
71	17	nMal	0	0.128874	0.403259	0.348835	0.119031	0	0
39	43	nMal	0.132936	0	0	0.695509	0.171555	0	0
56	28	Bdy	0	0.435412	0	0.564588	0	0	0
49	73	Mal	0.0276047	0	0	0	0	0.972395	0
74	18	nMal	0	0.0672965	0.199646	0.567395	0.165663	0	0
2	8	nMal	0.0220439	0	0	0.595237	0.382719	0	0
19	101	nMal	0.208188	0	0	0.646419	0.145393	0	0
64	4	Mal	0	0	0	0	0	1	0
21	25	Bdy	0	0.3256	0	0.415351	0.25905	0	0
20	102	nMal	0	0	0.109149	0.238018	0	0	0.652833
48	18	Mal	0.0113489	0	0	0	0	0.988651	0
17	1	Mal	0	0.0617421	0	0	0	0.839986	0.0982717
25	91	nMal	0.22974	0	0	0.637861	0.132399	0	0
4	30	nMal	0	0.208603	0	0.791397	0	0	0
25	99	nMal	0	0	0	0.78753	0.21247	0	0
45	3	nMal	0	0.369734	0	0.630266	0	0	0
6	28	nMal	0	0.241356	0	0.758644	0	0	0
42	66	nMal	0.0242837	0	0	0.645636	0.33008	0	0
25	83	nMal	0	0	0	0.682459	0.317541	0	0
16	22	Mal	0	0.0877843	0	0	0	0.912216	0
15	37	Bdy	0	0.139363	0	0	0	0.860637	0
52	92	nMal	0	0	0	0.563364	0.436636	0	0
70	16	nMal	0.023433	0.113352	0.348467	0.374152	0.140596	0	0
29	51	nMal	0.215998	0	0	0.359392	0.42461	0	0
26	26	Mal	0	0	0	0	0	1	0
69	49	nMal	0	0.0921072	0.182001	0.561003	0.164889	0	0
36	94	nMal	0.23453	0.0889996	0.676471	0	0	0	0
58	72	Mal	0	0	0.0596001	0	0	0.9404	0
42	14	nMal	0	0.221318	0	0.778682	0	0	0
6	46	nMal	0.0927606	0	0	0.79786	0.109379	0	0
13	35	Bdy	0	0.45923	0	0.54077	0	0	0
56	0	nMal	0.0121642	0.189142	0.175931	0.431553	0.19121	0	0
61	55	nMal	0.0462993	0.135239	0.187478	0.466078	0.164905	0	0
37	31	nMal	0	0.323347	0	0.676653	0	0	0
65	31	Bdy	0	0.27285	0	0.72715	0	0	0
39	63	nMal	0.166753	0	0	0.690638	0.142609	0	0
5	17	nMal	0	0.300739	0	0.699261	0	0	0
36	48	nMal	0.211462	0	0	0.596616	0.191922	0	0
37	113	nMal	0	0	0.0935635	0.100379	0	0	0.806057
68	52	nMal	0.011582	0.188222	0.24138	0.423096	0.13572	0	0
69	87	Mal	0	0	0.0593712	0	0	0.930375	0.0102539
26	22	Mal	0	0.045317	0	0	0	0.795479	0.159204
54	42	Bdy	0	0.334977	0	0.665023	0	0	0
75	21	nMal	0	0	0	0.674218	0.325782	0	0
15	77	nMal	0.100821	0	0	0.74039	0.158789	0	0
19	45	nMal	0.157276	0	0	0.636496	0.206228	0	0
65	93	Bdy	0	0.304815	0	0.695185	0	0	0
45	31	Bdy	0	0.375262	0	0.624738	0	0	0
71	125	Mal	0	0	0	0	0	1	0
18	102	nMal	0.0849888	0	0	0.708003	0.207009	0	0
43	55	nMal	0.166417	0	0	0.548981	0.284602	0	0
48	24	Mal	0.02066	0	0	0	0	0.97934	0
9	79	nMal	0	0	0	0.832308	0.167692	0	0
15	117	nMal	0	0.0781766	0.124089	0	0	0	0.797734
15	7	Mal	0	0.0598895	0	0	0	0.94011	0
52	94	nMal	0	0	0	0.679045	0.320955	0	0
66	18	nMal	0	0.0623312	0.408739	0.430673	0.0982566	0	0
69	115	Mal	0	0	0.0403792	0	0	0.959621	0
15	15	Mal	0	0.0610367	0	0	0	0.938963	0
54	92	Mal	0	0	0.0546049	0	0	0.933087	0.0123078
3	19	nMal	0	0.259288	0	0.740712	0	0	0
14	44	nMal	0.161517	0	0	0.613604	0.224879	0	0
42	58	nMal	0.259162	0	0	0.553597	0.187241	0	0
23	11	Bdy	0	0.310895	0	0.446232	0.242874	0	0
45	121	nMal	0.00888029	0	0.0906075	0.136844	0	0	0.763668
18	100	nMal	0	0	0.0957931	0.256036	0	0	0.648171
28	8	Mal	0.024005	0	0	0	0	0.975995	0
37	99	nMal	0.0872016	0.0843602	0.828438	0	0	0	0
11	43	nMal	0	0.402783	0	0.597217	0	0	0
40	106	nMal	0	0	0.0734147	0.0848365	0	0	0.841749
59	79	Bdy	0	0.394058	0	0.605942	0	0	0
75	33	Mal	0.021124	0	0	0	0	0.978876	0
76	76	Bdy	0.348473	0	0.651527	0	0	0	0
66	116	Mal	0	0	0	0	0	1	0
21	69	nMal	0.246066	0	0	0.543649	0.210285	0	0
45	103	nMal	0	0	0.0822473	0.127092	0	0	0.790661
73	21	nMal	0	0	0	0.655531	0.344469	0	0
43	21	Bdy	0	0.480133	0	0.519867	0	0	0
26	98	nMal	0.269086	0	0	0.547451	0.183462	0	0
15	63	nMal	0.0434327	0	0	0.535903	0.420664	0	0
72	46	nMal	0	0.0796396	0.305258	0.441754	0.173348	0	0
12	60	nMal	0	0	0.542478	0.457522	0	0	0
55	101	Mal	0	0	0	0	0	1	0
17	57	nMal	0.012326	0	0	0.780912	0.206762	0	0
23	1	nMal	0.0694967	0.334118	0	0.440242	0.156143	0	0
56	82	Mal	0	0	0	0	0	1	0
21	85	nMal	0.0381397	0	0	0.75446	0.2074	0	0
45	73	nMal	0.106076	0	0	0.634008	0.259916	0	0
59	7	Mal	0.0161175	0	0	0	0	0.983883	0
26	66	nMal	0.0454315	0	0	0.640971	0.313598	0	0
69	103	Mal	0.0226329	0	0	0	0	0.977367	0
54	90	Mal	0.0373754	0	0	0	0	0.931809	0.0308153
15	111	nMal	0	0.0563508	0.0160984	0	0	0	0.927551
49	85	nMal	0.125846	0	0	0.41607	0.458084	0	0
76	90	Mal	0	0	0.0864	0	0	0.9136	0
27	117	nMal	0	0.112188	0.0983895	0	0	0	0.789422
71	101	Mal	0	0	0	0	0	1	0
67	31	nMal	0	0	0	0.701284	0.298716	0	0
26	52	nMal	0.0302137	0	0	0.668273	0.301513	0	0
5	21	nMal	0	0.212399	0	0.787601	0	0	0
32	118	nMal	0	0	0.258258	0.142983	0	0	0.59876
12	18	Mal	0	0.0683051	0	0	0	0.931695	0
62	122	Mal	0.0240994	0	0	0	0	0.975901	0
23	119	nMal	0.0106753	0.139542	0.0271643	0	0	0	0.822618
36	12	nMal	0	0.395696	0	0.604304	0	0	0
25	115	nMal	0	0.0652263	0.0691538	0	0	0	0.86562
13	15	Mal	0	0	0	0	0	1	0
25	85	nMal	0.0356029	0	0	0.615511	0.348886	0	0
16	26	Bdy	0	0.317358	0	0.492775	0.189867	0	0
50	48	Mal	0	0.0528572	0	0	0	0.947143	0
22	48	nMal	0.178533	0	0	0.572639	0.248828	0	0
10	10	Mal	0	0.107922	0	0	0	0.892078	0
3	37	nMal	0	0	0	0.756869	0.243131	0	0
51	113	Bdy	0.245762	0	0.754238	0	0	0	0
72	22	Bdy	0	0	0.174587	0	0	0.825413	0
67	41	nMal	0.0274126	0.150669	0.199958	0.4549	0.167061	0	0
31	37	nMal	0.329147	0.396331	0.274522	0	0	0	0
10	100	nMal	0.00375611	0	0	0.0623275	0	0	0.933916
47	123	nMal	0	0	0.092362	0.0655288	0	0	0.842109
52	52	Bdy	0	0.404631	0	0.595369	0	0	0
20	62	nMal	0.0536521	0	0	0.538773	0.407575	0	0
33	71	nMal	0	0	0	0.621765	0.378235	0	0
14	48	nMal	0.237233	0	0	0.497713	0.265054	0	0
69	109	Mal	0	0	0	0	0	1	0
14	8	Mal	0	0.0391901	0	0	0	0.96081	0
28	0	Mal	0.0282041	0	0	0	0	0.971796	0
34	42	nMal	0.10294	0	0	0.518565	0.378495	0	0
14	84	nMal	0	0	0	0.73997	0.26003	0	0
37	49	nMal	0.228777	0	0	0.661985	0.109238	0	0
19	93	nMal	0.292346	0	0	0.452226	0.255429	0	0
20	46	nMal	0.135813	0	0	0.613366	0.250821	0	0
29	85	nMal	0.026686	0	0	0.784752	0.188562	0	0
39	49	nMal	0	0	0	0.568459	0.431541	0	0
8	28	nMal	0	0.48304	0	0.51696	0	0	0
48	92	nMal	0.1245	0	0	0.605568	0.269931	0	0
52	118	Mal	0	0	0.0679638	0.148652	0	0.783384	0
55	5	nMal	0.0853911	0	0	0.661994	0.252615	0	0
52	40	Bdy	0	0.409319	0	0.590681	0	0	0
37	75	nMal	0.0815911	0	0	0.487716	0.430693	0	0
61	123	Mal	0	0	0.122694	0	0	0.877306	0
41	109	nMal	0	0	0.0605357	0.061805	0	0	0.877659
17	75	nMal	0.151988	0	0	0.536368	0.311644	0	0
47	27	Mal	0.0245126	0	0	0	0	0.975487	0
71	31	Bdy	0	0	0.142063	0	0	0.857937	0
35	107	nMal	0.0523394	0	0.181609	0.141144	0	0	0.624908
4	18	nMal	0	0.366666	0	0.633334	0	0	0
30	116	nMal	0.0850281	0.240156	0.0354635	0	0	0	0.639353
72	80	Bdy	0	0.224896	0.13556	0.426885	0.212659	0	0
39	21	nMal	0.0346689	0	0	0.652622	0.312709	0	0
58	106	Mal	0	0	0	0	0	1	0
77	113	Mal	0	0	0	0	0	1	0
69	117	Mal	0	0	0	0	0	1	0
52	36	Mal	0	0	0	0	0	1	0
23	21	Mal	0	0.0625577	0	0	0	0.937442	0
28	84	nMal	0.0363465	0	0	0.784753	0.178901	0	0
37	65	nMal	0.129679	0	0	0.484111	0.38621	0	0
9	35	nMal	0	0.387993	0	0.612007	0	0	0
63	65	nMal	0	0.210992	0.227299	0.398907	0.162801	0	0
37	21	nMal	0	0.237088	0	0.762912	0	0	0
29	17	nMal	0	0.280727	0	0.719273	0	0	0
56	122	Mal	0	0	0	0	0	1	0
27	53	nMal	0	0	0	0.733547	0.266453	0	0
27	91	nMal	0.127631	0	0	0.591719	0.28065	0	0
42	8	nMal	0	0.270748	0	0.729252	0	0	0
10	22	Bdy	0	0.511884	0	0.488116	0	0	0
24	86	nMal	0.0211862	0	0	0.7314	0.247414	0	0
59	59	Mal	0.0163628	0	0	0	0	0.983637	0
72	18	nMal	0.0197749	0.105035	0.227062	0.512131	0.135997	0	0
73	89	nMal	0	0.133818	0.438377	0.242137	0.185667	0	0
14	76	nMal	0.0454072	0	0	0.590534	0.364059	0	0
51	5	nMal	0	0	0	0.724179	0.275821	0	0
30	102	nMal	0.145573	0.476706	0.377721	0	0	0	0
32	0	nMal	0	0.199232	0	0.800768	0	0	0
60	4	nMal	0.0233734	0.0810131	0.356398	0.382676	0.15654	0	0
18	62	nMal	0	0	0	0.741063	0.258937	0	0
15	17	Bdy	0	0.244412	0	0.555855	0.199733	0	0
53	103	Bdy	0	0.343708	0	0.656292	0	0	0
11	11	Mal	0	0.0770214	0	0	0	0.922979	0
14	38	nMal	0	0.493384	0	0.506616	0	0	0
50	62	Bdy	0	0.393278	0	0.606722	0	0	0
38	98	nMal	0.110446	0.179036	0.710518	0	0	0	0
7	41	nMal	0	0.270682	0	0.729318	0	0	0
56	98	Mal	0	0.394736	0	0.605264	0	0	0
35	53	nMal	0.181609	0	0	0.463377	0.355014	0	0
21	43	nMal	0.172358	0	0	0.510556	0.317086	0	0
74	40	nMal	0	0.0422256	0.574822	0.30559	0.0773625	0	0
32	22	nMal	0	0.251842	0	0.748158	0	0	0
68	28	nMal	0	0	0	0.671525	0.328475	0	0
32	42	nMal	0.109841	0	0	0.450338	0.439821	0	0
33	39	nMal	0.3179	0	0	0.464098	0.218002	0	0
55	71	nMal	0	0	0	0.649522	0.350478	0	0
34	88	nMal	0.235315	0	0	0.522883	0.241801	0	0
43	35	nMal	0.124996	0	0	0.636537	0.238468	0	0
4	50	nMal	0.0512126	0	0	0.644563	0.304224	0	0
68	96	Mal	0	0	0	0	0	1	0
60	40	Mal	0	0	0	0	0	1	0
39	33	nMal	0.0165368	0	0	0.614565	0.368898	0	0
49	3	nMal	0	0	0	0.703501	0.296499	0	0
21	105	nMal	4.85683e-20	0	0.0854525	0.152729	0	0	0.761818
76	38	nMal	0.0135513	0.144047	0.269018	0.432598	0.140786	0	0
74	66	nMal	0	0.240083	0.266097	0.493821	0	0	0
53	111	Mal	0.0131496	0	0	0	0	0.922342	0.0645086
52	12	Bdy	0	0	0.11361	0	0	0.88639	0
42	82	nMal	0.100085	0	0	0.632018	0.267897	0	0
65	117	Mal	0	0	0	0	0	1	0
72	120	Mal	0	0	0.0317238	0	0	0.968276	0
45	11	nMal	0	0.306571	0	0.693429	0	0	0
20	74	nMal	0.0226983	0	0	0.902913	0.0743887	0	0
48	108	nMal	0	0	0.147744	0.29275	0	0	0.559506
77	55	nMal	0	0.2319	0.268345	0.403759	0.0959961	0	0
49	67	nMal	0	0	0	0.75136	0.24864	0	0
11	79	nMal	0.130431	0	0	0.634048	0.235521	0	0
19	41	Bdy	0.0644448	0	0.29141	0.644145	0	0	0
19	23	Bdy	0	0.248187	0	0.518558	0.233255	0	0
2	40	nMal	0.0107603	0	0	0.809637	0.179603	0	0
76	104	Mal	0	0	0.114571	0	0	0.885429	0
10	2	nMal	0	0.352536	0	0.647464	0	0	0
65	57	nMal	0	0.230952	0.131669	0.458953	0.178426	0	0
25	21	Mal	0	0.069954	0	0	0	0.930046	0
53	17	Bdy	0	0	0.127417	0	0	0.872583	0
40	28	nMal	0.0385141	0	0	0.456267	0.505218	0	0
57	39	Bdy	0	0	0.0858433	0	0	0.914157	0
23	51	nMal	0.014384	0	0	0.656702	0.328914	0	0
77	91	Mal	0	0	0	0	0	1	0
44	4	nMal	0	0.387095	0	0.612905	0	0	0
3	9	nMal	0	0.302327	0	0.697673	0	0	0
52	106	nMal	0	0	0	0.604781	0.395219	0	0
74	90	Bdy	0	0.153489	0.266535	0.307488	0.272488	0	0
70	86	Mal	0.0113155	0	0	0	0	0.988684	0
77	53	nMal	0	0.111809	0.459456	0.302789	0.125947	0	0
47	3	nMal	0	0.205329	0	0.794671	0	0	0
10	20	Bdy	0	0.500324	0	0.499676	0	0	0
60	24	nMal	0	0	0	0.648134	0.351866	0	0
20	4	Mal	0.0161175	0	0	0	0	0.983882	0
72	26	Bdy	0	0	0.183906	0	0	0.816094	0
16	44	nMal	0.155336	0	0	0.479956	0.364708	0	0
50	106	nMal	0.0925424	0	0	0.573586	0.333872	0	0
69	29	nMal	0	0.144886	0.302646	0.408485	0.143983	0	0
31	39	nMal	0.363167	0.540355	0.0964782	0	0	0	0
38	12	nMal	0	0.331199	0	0.668801	0	0	0
14	16	Mal	0	0.145991	0	0	0	0.854009	0
41	19	nMal	0	0.145511	0	0.854489	0	0	0
34	24	nMal	0	0.355635	0	0.644365	0	0	0
47	5	nMal	0	0.119311	0.212877	0.480965	0.186847	0	0
76	72	nMal	0	0.345422	0.145348	0.509231	0	0	0
12	10	Mal	0	0.0431834	0	0	0	0.956817	0
2	36	nMal	0.0140744	0	0	0.508054	0.477872	0	0
63	109	Bdy	0	0	0	0.702179	0.297821	0	0
50	56	Mal	0.0258207	0	0	0	0	0.974179	0
17	27	Mal	0	0.0696433	0	0	0	0.930357	0
44	18	nMal	0	0.449486	0	0.550514	0	0	0
49	71	Bdy	0	0.230342	0	0.769658	0	0	0
61	5	nMal	0.0407431	0.114799	0.217986	0.500827	0.125645	0	0
22	22	Mal	0	0.0705296	0	0	0	0.928686	0.000784406
16	14	Mal	0	0.0692197	0	0	0	0.93078	0
33	21	nMal	0	0.391425	0	0.608575	0	0	0
57	111	Mal	0	0	0	0	0	0.979452	0.0205479
54	26	Bdy	0	0	0.0821087	0	0	0.892304	0.0255869
13	97	nMal	0	0	0.0887515	0.146913	0	0	0.764335
46	112	nMal	0.0118928	0	0.0175667	0.0996638	0	0	0.870877
18	112	nMal	0	0	0.12717	0.181404	0	0	0.691426
55	127	Mal	0.0146807	0	0	0	0	0.867377	0.117942
37	101	nMal	0.427556	0	0	0.505627	0.0668176	0	0
38	20	nMal	0.0312054	0	0	0.579325	0.38947	0	0
36	76	nMal	0.307562	0	0	0.514515	0.177923	0	0
45	123	nMal	0	0	0.0504951	0.0544568	0	0	0.895048
28	26	Mal	0	0.0765411	0	0	0	0.913774	0.00968478
69	107	Mal	0	0	0.100738	0	0	0.899262	0
56	66	Bdy	0	0.183484	0.262311	0.40362	0.150585	0	0
54	12	nMal	0	0	0	0.61509	0.38491	0	0
13	55	nMal	0	0	0	0.881076	0.118924	0	0
45	119	nMal	0	0	0.0403933	0.0793744	0	0	0.880232
15	97	nMal	0	0	0.155885	0.169763	0	0	0.674351
43	7	nMal	0.410788	0	0.589212	0	0	0	0
39	9	nMal	0.0762005	0	0	0.564968	0.358832	0	0
63	3	Bdy	0	0.355208	0	0.644792	0	0	0
51	45	Mal	0.0259209	0	0	0	0	0.911674	0.0624052
32	26	nMal	0	0.234928	0	0.765072	0	0	0
30	22	nMal	0	0.216082	0	0.783918	0	0	0
45	63	nMal	0.15738	0	0	0.539929	0.30269	0	0
71	69	nMal	0	0.372469	0.141917	0.485614	0	0	0
74	14	nMal	0	0.0650001	0.297416	0.453033	0.184552	0	0
63	99	Mal	0	0	0	0	0	1	0
6	74	nMal	0.00915244	0	0.128107	0.256627	0	0	0.606114
47	35	Mal	0	0	0.0495798	0	0	0.815085	0.135335
2	38	nMal	0.0190214	0	0	0.752386	0.228592	0	0
27	113	nMal	0	0	0.111574	0.0973961	0	0	0.791029
75	105	Bdy	0	0.493586	0	0.506414	0	0	0
49	127	nMal	0	0	0.258493	0.0925298	0	0	0.648977
24	32	Mal	0	0.0841177	0	0	0	0.915882	0
58	56	Mal	0	0	0.0914339	0	0	0.908566	0
35	111	nMal	0	0	0.036306	0.0957526	0	0	0.867941
58	2	nMal	0.0102857	0.0853856	0.376233	0.300314	0.227782	0	0
14	56	nMal	0.0241956	0	0	0.539767	0.436038	0	0
47	11	Mal	0	0.128331	0	0	0	0.871669	0
16	52	nMal	0.0472158	0	0	0.653672	0.299112	0	0
32	76	nMal	0.0472581	0	0	0.617773	0.334969	0	0
70	20	Bdy	0.0551812	0.109242	0.231101	0.455159	0.149317	0	0
36	86	nMal	0.366645	0	0	0.39243	0.240925	0	0
38	32	nMal	0.198075	0	0	0.496962	0.304963	0	0
38	114	nMal	0.00474729	0	0.0418026	0.0697801	0	0	0.88367
77	85	Mal	0.0124384	0	0	0	0	0.987562	0
7	7	nMal	0	0.232771	0	0.767229	0	0	0
56	42	Mal	0.0233767	0	0	0	0	0.976623	0
33	77	nMal	0.0927186	0	0	0.666552	0.240729	0	0
12	34	Bdy	0	0.456037	0	0.543963	0	0	0
60	96	Bdy	0	0.268475	0	0.731525	0	0	0
60	104	Mal	0	0	0.0538247	0	0	0.946175	0
53	27	Bdy	0	0	0.110258	0	0	0.724653	0.165088
17	111	nMal	0	0	0.162043	0.124687	0	0	0.71327
68	14	nMal	0.0338619	0.117509	0.493815	0.224078	0.130736	0	0
36	120	nMal	0.0145409	0.0754397	0.0731308	0	0	0	0.836889
12	48	nMal	0.252272	0	0	0.449249	0.298479	0	0
24	106	nMal	0	0	0.0219838	0.0460721	0	0	0.931944
48	36	Mal	0.0393797	0	0	0	0	0.93858	0.0220401
20	88	nMal	0.156931	0	0	0.444605	0.398465	0	0
40	22	nMal	0	0.343197	0	0.656803	0	0	0
76	46	nMal	0.0146728	0.147695	0.322671	0.334431	0.18053	0	0
0	56	nMal	0.133667	0	0	0.546951	0.319382	0	0
14	82	nMal	0.113342	0	0	0.540408	0.34625	0	0
42	68	nMal	0.0623936	0	0	0.432289	0.505318	0	0
52	114	Mal	0.026158	0	0	0	0	0.957958	0.0158844
49	89	nMal	0.284401	0	0	0.49013	0.225469	0	0
21	93	nMal	0.185407	0	0	0.312643	0.50195	0	0
2	22	nMal	0.0871209	0	0	0.761798	0.151081	0	0
9	105	nMal	0.0206188	0	0.0337505	0.0770616	0	0	0.868569
77	83	Mal	0	0	0	0	0	1	0
51	33	Bdy	0	0	0.0693677	0	0	0.930632	0
16	32	Mal	0	0.0644466	0	0	0	0.935553	0
63	119	Mal	0	0	0	0	0	1	0
27	49	nMal	0.134196	0	0	0.489883	0.375922	0	0
36	88	nMal	0.35699	0	0	0.370145	0.272865	0	0
51	11	Bdy	0	0	0.158728	0	0	0.841272	0
12	72	nMal	0.0351596	0	0	0.595844	0.368996	0	0
55	81	Mal	0	0	0.036778	0	0	0.963222	0
55	45	Mal	0	0	0.110671	0	0	0.864145	0.025184
60	10	Bdy	0	0.328205	0	0.671795	0	0	0
62	52	Bdy	0	0.194241	0.0830108	0	0	0.722748	0
19	77	nMal	0	0	0.547937	0.452063	0	0	0
37	111	nMal	0	0	0.0848352	0.0480781	0	0	0.867087
62	24	Bdy	0	0.478896	0	0.521104	0	0	0
29	69	nMal	0	0	0	0.724734	0.275266	0	0
68	68	nMal	0	0.242571	0.335827	0.421603	0	0	0
62	92	Mal	0	0	0	0	0	1	0
65	3	Bdy	0.0329844	0.128975	0.399617	0.308329	0.130094	0	0
52	0	nMal	0	0.195479	0.0887655	0.523165	0.19259	0	0
17	35	Mal	0	0.0783926	0	0	0	0.921607	0
28	102	nMal	0.305807	0	0	0.505766	0.188427	0	0
27	97	nMal	0.145786	0	0	0.775931	0.0782833	0	0
60	122	Bdy	0	0	0.128355	0	0	0.717826	0.153819
10	30	nMal	0	0.499742	0	0.500258	0	0	0
33	33	nMal	0	0.423987	0	0.576013	0	0	0
67	13	nMal	0	0.187931	0.45771	0.254375	0.0999838	0	0
38	8	nMal	0	0.272342	0	0.727658	0	0	0
62	96	Mal	0	0	0	0	0	1	0
15	71	nMal	0.197868	0	0	0.603355	0.198777	0	0
18	74	nMal	0.0780264	0	0	0.595577	0.326397	0	0
21	95	nMal	0.08768	0	0	0.727698	0.184622	0	0
57	59	Bdy	0	0.180795	0.226489	0.429732	0.162985	0	0
41	85	nMal	0.0818422	0	0	0.628769	0.289389	0	0
32	10	nMal	0	0.280319	0	0.719681	0	0	0
70	38	nMal	0	0.0859149	0.281322	0.485646	0.147118	0	0
23	73	nMal	0.175811	0	0	0.62062	0.203569	0	0
67	27	Bdy	0	0.128204	0.351826	0.35991	0.160059	0	0
52	26	nMal	0.464692	0	0.535308	0	0	0	0
34	36	nMal	0.125085	0	0	0.517517	0.357398	0	0
15	75	nMal	0.130214	0	0	0.763703	0.106083	0	0
53	61	Mal	0.0156897	0	0	0	0	0.98431	0
37	85	nMal	0.131751	0	0	0.529817	0.338432	0	0
23	71	nMal	0.169021	0	0	0.553148	0.277832	0	0
19	3	Mal	0.0181628	0	0	0	0	0.981837	0
45	61	nMal	0.0421533	0	0	0.500133	0.457713	0	0
71	33	Bdy	0	0	0.0993556	0	0	0.900644	0
75	93	Mal	0	0	0	0	0	1	0
35	9	nMal	0	0.281687	0	0.718313	0	0	0
8	20	nMal	0	0.441235	0	0.558765	0	0	0
32	14	nMal	0	0.257951	0	0.742049	0	0	0
77	107	Mal	0	0	0.0751435	0	0	0.924857	0
26	50	nMal	0.0839331	0	0	0.58268	0.333387	0	0
39	113	nMal	0	0	0.101003	0.0850893	0	0	0.813908
29	43	nMal	0	0	0	0.595772	0.404228	0	0
59	69	Mal	0	0	0.0539238	0	0	0.946076	0
37	41	nMal	0.215269	0	0	0.488299	0.296432	0	0
40	24	nMal	0.164867	0	0	0.525148	0.309985	0	0
29	67	nMal	0.0647021	0	0	0.729586	0.205712	0	0
36	114	nMal	0	0.0388299	0.0105022	0	0	0	0.950668
36	62	nMal	0	0	0	0.667735	0.332265	0	0
70	8	nMal	0	0.0167571	0.646186	0.19839	0.138667	0	0
34	2	nMal	0	0.299704	0	0.700296	0	0	0
4	16	nMal	0	0.234955	0	0.765045	0	0	0
71	51	nMal	0	0.146125	0.243582	0.474904	0.135389	0	0
58	94	Bdy	0	0	0.0839139	0	0	0.916086	0
75	97	Mal	0.0172341	0	0	0	0	0.982766	0
61	47	Mal	0	0	0.0801196	0	0	0.91988	0
71	15	nMal	0	0.101818	0.427036	0.351507	0.119639	0	0
69	61	nMal	0.0271937	0.139097	0.242491	0.427187	0.164031	0	0
43	15	nMal	0	0.205842	0	0.794158	0	0	0
19	73	nMal	0.0959014	0	0	0.619087	0.285012	0	0
55	109	Mal	0.467556	0	0.532444	0	0	0	0
72	48	nMal	0	0.112987	0.279945	0.436513	0.170555	0	0
58	50	nMal	0	0.117203	0.419055	0.338443	0.125299	0	0
25	95	nMal	0.086588	0	0	0.597851	0.315561	0	0
58	6	Bdy	0	0	0.163859	0	0	0.836141	0
11	77	nMal	0.265514	0	0	0.538158	0.196327	0	0
41	33	nMal	0.112505	0	0	0.55054	0.336955	0	0
50	96	nMal	0	0	0	0.620734	0.379266	0	0
49	49	Mal	0.0148319	0	0	0	0	0.985168	0
72	20	Bdy	0.0135818	0.196966	0.265627	0.348267	0.175558	0	0
14	70	nMal	0.190238	0	0	0.45509	0.354672	0	0
47	15	Mal	0.0296988	0	0	0	0	0.970301	0
33	3	nMal	0	0.380004	0	0.619996	0	0	0
74	70	nMal	0	0.309771	0.2577	0.432529	0	0	0
19	105	nMal	0	0	0.0538443	0.282377	0	0	0.663779
66	14	nMal	0.0182604	0.113946	0.615138	0.18082	0.0718363	0	0
33	35	nMal	0.133094	0	0	0.568277	0.298628	0	0
62	22	Mal	0.0273695	0	0	0	0	0.97263	0
62	20	Bdy	0	0.361712	0	0.638288	0	0	0
63	57	Mal	0	0	0.0677289	0	0	0.932271	0
73	29	Bdy	0.0137573	0.145887	0.23076	0.448006	0.16159	0	0
67	127	Mal	0	0	0.0744091	0	0	0.874626	0.0509652
43	95	nMal	0.100237	0	0	0.584815	0.314948	0	0
46	94	nMal	0.0881416	0	0	0.466363	0.445495	0	0
36	42	nMal	0.213572	0	0	0.552017	0.234411	0	0
48	12	Bdy	0	0.321099	0	0.505186	0.173715	0	0
75	27	nMal	0	0.105386	0.281209	0.472826	0.140579	0	0
46	0	nMal	0	0.258338	0	0.741662	0	0	0
50	10	nMal	0.336117	0	0.663883	0	0	0	0
23	89	nMal	0.110623	0	0	0.345666	0.543711	0	0
33	109	nMal	0	0	0.126756	0.0872964	0	0	0.785948
43	61	nMal	0.0525174	0	0	0.594253	0.353229	0	0
72	98	Mal	0	0	0	0	0	1	0
29	73	nMal	0.0225375	0	0	0.550998	0.426465	0	0
45	7	nMal	0	0.287873	0	0.712127	0	0	0
64	88	Bdy	0	0.344935	0	0.655065	0	0	0
56	104	Mal	0.0113363	0	0	0	0	0.988664	0
2	32	nMal	0	0	0	0.644141	0.355859	0	0
42	116	nMal	0	0	0.0398196	0.052465	0	0	0.907715
23	25	Bdy	0	0.278282	0	0.486869	0.234849	0	0
11	3	Bdy	0	0.490722	0	0.509278	0	0	0
12	46	nMal	0.165599	0	0	0.571967	0.262434	0	0
23	117	nMal	0	0.0517925	0	0	0	0	0.948208
28	118	nMal	0	0.0639647	0.0334755	0	0	0	0.90256
14	22	Mal	0	0.0612246	0	0	0	0.938775	0
29	71	nMal	0	0	0	0.642298	0.357702	0	0
38	78	nMal	0.223943	0	0	0.363599	0.412458	0	0
64	60	Mal	0	0	0.0710324	0	0	0.928968	0
45	35	nMal	0.0861256	0	0	0.571607	0.342267	0	0
55	29	Mal	0.0261924	0	0	0	0	0.973808	0
10	38	nMal	0	0.290303	0	0.709697	0	0	0
27	85	nMal	0	0.153794	0.124042	0.513699	0.208465	0	0
37	93	nMal	0.270046	0.237576	0.492378	0	0	0	0
43	117	nMal	0	0.0334076	0.0677028	0	0	0	0.89889
40	48	nMal	0	0	0	0.507279	0.492721	0	0
66	10	Mal	0.0273708	0	0	0	0	0.972629	0
66	88	nMal	0	0.426153	0	0.573847	0	0	0
7	35	nMal	0	0.139353	0	0.860647	0	0	0
72	54	nMal	0	0.21271	0.282843	0.422244	0.0822029	0	0
38	50	nMal	0.225237	0	0	0.684508	0.0902551	0	0
66	40	nMal	0	0.132833	0.266996	0.445158	0.155013	0	0
74	64	nMal	0	0.133023	0.383767	0.342106	0.141104	0	0
46	24	Mal	0	0	0	0	0	1	0
22	96	nMal	0.153597	0	0	0.591262	0.255141	0	0
58	12	Mal	0.0140087	0	0	0	0	0.985991	0
56	62	Bdy	0	0.127729	0.280747	0.436335	0.155189	0	0
57	73	Bdy	0	0	0.158694	0	0	0.841306	0
75	25	nMal	0	0.0710458	0.315054	0.478575	0.135326	0	0
27	37	Mal	0	0.146825	0	0	0	0.853167	8.73266e-06
24	0	nMal	0.137603	0	0.216922	0.645475	0	0	0
23	33	Mal	0	0.0586267	0	0	0	0.941373	0
28	44	nMal	0.124961	0	0.168194	0.706845	0	0	0
26	28	Mal	0	0.136592	0	0	0	0.863408	0
39	87	nMal	0.304827	0	0	0.534797	0.160376	0	0
68	32	nMal	0	0	0	0.720703	0.279297	0	0
39	99	nMal	0.159407	0.410628	0.429965	0	0	0	0
8	58	nMal	0.0879428	0	0	0.646319	0.265738	0	0
25	113	nMal	0.0222523	0.0814861	0.053281	0	0	0	0.842981
52	102	Bdy	0	0.295603	0	0.704397	0	0	0
76	114	Mal	0	0	0	0	0	1	0
9	85	nMal	0	0	0	0.85972	0.14028	0	0
28	116	nMal	0	0.0735363	0.0427335	0	0	0	0.88373
67	89	Bdy	0	0	0.0773471	0	0	0.91142	0.0112325
40	66	nMal	0	0	0	0.81419	0.18581	0	0
27	57	nMal	0.0624288	0.259169	0.245541	0.309564	0.123297	0	0
39	17	nMal	0	0.350093	0	0.649907	0	0	0
7	3	nMal	0	0.361429	0	0.638571	0	0	0
49	9	nMal	0.146699	0	0.853301	0	0	0	0
6	18	nMal	0	0.397317	0	0.602683	0	0	0
24	80	nMal	0.101875	0	0	0.539073	0.359052	0	0
59	51	nMal	0	0.166347	0.360883	0.36365	0.10912	0	0
65	89	nMal	0.030871	0.28117	0	0.439618	0.248341	0	0
18	80	nMal	0	0	0.243981	0.756019	0	0	0
67	11	Bdy	0.11925	0.196116	0.21873	0.305688	0.160215	0	0
24	20	Mal	0	0.0865712	0	0	0	0.87946	0.0339692
35	5	nMal	0.0830364	0	0	0.535997	0.380967	0	0
39	83	nMal	0	0	0	0.706072	0.293928	0	0
73	45	nMal	0	0.0826724	0.154898	0.591013	0.171417	0	0
58	104	Mal	0	0	0	0	0	1	0
41	27	nMal	0.0375735	0	0	0.724133	0.238294	0	0
45	117	nMal	0.0094205	0	0.0604512	0.0814479	0	0	0.84868
64	96	Mal	0	0	0.0700947	0	0	0.929905	0
24	12	Mal	0.0316288	0	0	0	0	0.968371	0
59	81	Mal	0.0116816	0	0	0	0	0.988318	0
16	108	nMal	0.0305352	0	0.0681093	0.113732	0	0	0.787624
52	20	Bdy	0	0	0.0986609	0	0	0.901339	0
56	24	Mal	0	0	0.0895951	0	0	0.910405	0
5	29	nMal	0.0312937	0	0	0.46954	0.499166	0	0
50	54	Mal	0.0233497	0	0	0	0	0.97665	0
21	75	nMal	0.214696	0	0	0.479107	0.306197	0	0
12	16	Mal	0	0.0498805	0	0	0	0.95012	0
43	97	nMal	0.146334	0	0	0.537017	0.316649	0	0
28	80	nMal	0.13088	0	0	0.531164	0.337956	0	0
72	84	Bdy	0	0	0.104818	0	0	0.878117	0.0170647
30	118	nMal	0.0388477	0.151165	0.0425502	0	0	0	0.767437
62	118	Mal	0	0	0.0907611	0	0	0.909239	0
18	106	nMal	0.377267	0	0	0.458308	0.164425	0	0
1	27	nMal	0	0	0	0.659734	0.340266	0	0
27	51	nMal	0	0	0	0.615371	0.384629	0	0
2	42	nMal	0.0484099	0	0	0.833596	0.117995	0	0
38	48	nMal	0.206252	0	0	0.44681	0.346938	0	0
39	101	nMal	0.332316	0	0	0.508586	0.159099	0	0
14	36	Bdy	0	0.479587	0	0.520413	0	0	0
19	31	Mal	0	0.0549186	0	0	0	0.945081	0
38	60	nMal	0.22847	0	0	0.517698	0.253832	0	0
21	45	nMal	0.141883	0	0	0.642029	0.216088	0	0
33	37	nMal	0.262837	0	0	0.445587	0.291576	0	0
4	40	nMal	0	0	0	0.797538	0.202462	0	0
48	98	nMal	0.173349	0	0	0.581894	0.244757	0	0
25	47	nMal	0.0714362	0	0	0.468062	0.460502	0	0
59	43	Bdy	0	0.32493	0	0.67507	0	0	0
66	52	nMal	0	0.212154	0.137257	0.435782	0.214808	0	0
42	30	nMal	0.37061	0	0.62939	0	0	0	0
18	42	Bdy	0	0.255044	0	0.744956	0	0	0
66	104	Mal	0.0123435	0	0	0	0	0.987656	0
63	117	Mal	0	0	0.0496336	0	0	0.950366	0
14	50	nMal	0.216724	0	0	0.683009	0.100267	0	0
73	77	Mal	0	0	0.0947875	0	0	0.905212	0
31	85	nMal	0.0401716	0	0	0.648903	0.310926	0	0
58	48	nMal	0	0.0985802	0.307577	0.431223	0.16262	0	0
18	6	Bdy	0	0.299915	0	0.466883	0.233202	0	0
47	45	nMal	0.287232	0	0.712768	0	0	0	0
76	52	nMal	0.0133661	0.144053	0.323613	0.379256	0.139712	0	0
71	71	nMal	0	0.253825	0.299997	0.446178	0	0	0
42	6	nMal	0.0469434	0	0	0.5146	0.438457	0	0
54	60	Mal	0.0180209	0	0	0	0	0.981979	0
39	67	nMal	0	0.261059	0.0805483	0.532793	0.1256	0	0
10	86	nMal	0	0	0	0.862117	0.137883	0	0
30	34	nMal	0	0.404795	0	0.595205	0	0	0
19	17	Bdy	0	0.218513	0	0.560247	0.22124	0	0
60	80	Mal	0.0192493	0	0	0	0	0.980751	0
70	22	Bdy	0	0	0.12399	0	0	0.87601	0
52	66	nMal	0	0	0	0.799032	0.200968	0	0
54	108	Bdy	0.473178	0	0.526822	0	0	0	0
11	89	nMal	0	0	0	0.860272	0.139728	0	0
12	28	Mal	0	0.105092	0	0	0	0.894908	0
32	94	nMal	0.0556582	0.217829	0.726513	0	0	0	0
35	59	nMal	0.0520151	0	0	0.65427	0.293715	0	0
67	49	nMal	0	0.120033	0.206802	0.509175	0.16399	0	0
28	112	nMal	0.0773712	0	0.135458	0.1147	0	0	0.672471
43	105	nMal	0	0	0.0433945	0.0940006	0	0	0.862605
59	93	nMal	0	0.320081	0	0.679919	0	0	0
46	110	nMal	0	0	0.0250063	0.116615	0	0	0.858379
8	86	nMal	0.0260407	0	0.0553897	0.34758	0	0	0.57099
8	56	nMal	0.166382	0	0	0.580033	0.253584	0	0
71	9	nMal	0.0126933	0.0986855	0.299665	0.432757	0.156199	0	0
70	12	nMal	0	0.0140535	0.422588	0.335153	0.228206	0	0
47	105	nMal	0	0	0.102532	0.13773	0	0	0.759738
45	65	nMal	0.0252631	0	0	0.692261	0.282476	0	0
49	91	nMal	0.155499	0	0	0.487268	0.357232	0	0
19	15	Bdy	0	0.262596	0	0.480737	0.256667	0	0
23	59	nMal	0.0541842	0	0	0.597676	0.34814	0	0
32	56	nMal	0.21148	0	0	0.596338	0.192181	0	0
14	18	Mal	0	0.10999	0	0	0	0.89001	0
41	55	nMal	0.245356	0	0	0.530126	0.224518	0	0
69	75	nMal	0	0.15968	0.321044	0.37197	0.147306	0	0
32	86	nMal	0.0809645	0	0	0.67307	0.245965	0	0
3	21	nMal	0	0.157787	0	0.842213	0	0	0
56	114	Mal	0	0	0	0	0	1	0
2	4	nMal	0	0.429611	0	0.570389	0	0	0
43	83	nMal	0.0199563	0	0	0.641773	0.33827	0	0
22	92	nMal	0.0325408	0	0	0.643928	0.323531	0	0
11	99	nMal	0	0	0.01546	0.097843	0	0	0.886697
75	77	Mal	0.0145631	0	0	0	0	0.985437	0
26	80	nMal	0	0	0	0.58154	0.41846	0	0
58	126	Mal	0	0	0.0266747	0	0	0.953725	0.0195999
63	51	Mal	0	0	0.110832	0	0	0.889168	0
18	82	nMal	0.133184	0	0	0.567864	0.298953	0	0
35	23	nMal	0	0.280521	0	0.719479	0	0	0
42	36	nMal	0.184157	0	0	0.471669	0.344174	0	0
49	39	Mal	0	0	0.0623115	0	0	0.937688	0
15	99	nMal	0.0154999	0	0.0429165	0.124403	0	0	0.817181
17	31	Mal	0	0.0455298	0	0	0	0.95447	0
30	98	nMal	0.368554	0.27466	0.356786	0	0	0	0
24	98	nMal	0.214396	0	0	0.508395	0.277209	0	0
9	29	nMal	0	0.320033	0	0.679967	0	0	0
39	25	nMal	0.0281979	0	0	0.577954	0.393848	0	0
66	30	Bdy	0	0.104316	0.440851	0.308959	0.145874	0	0
73	75	Bdy	0	0.573171	0	0.426829	0	0	0
8	100	nMal	0.049592	0	0.0461835	0.106986	0	0	0.797238
66	2	nMal	0.0974013	0.178531	0.375848	0.265262	0.082958	0	0
10	104	nMal	0	0	0	0.0533649	0	0	0.946635
11	23	Mal	0	0.103246	0	0	0	0.896754	0
70	28	nMal	0	0.11313	0.312244	0.456142	0.118483	0	0
75	55	nMal	0.0109855	0.167035	0.291233	0.389501	0.141245	0	0
68	50	nMal	0	0.127899	0.311115	0.465396	0.0955896	0	0
14	6	Bdy	0	0.301861	0	0.451769	0.24637	0	0
77	121	Mal	0.0140056	0	0	0	0	0.985994	0
10	12	Bdy	0	0.537544	0	0.462456	0	0	0
22	68	nMal	0.319772	0	0	0.515114	0.165114	0	0
67	87	Bdy	0.0137866	0.205332	0.143695	0.410135	0.227052	0	0
13	71	nMal	0.0761885	0	0	0.647513	0.276298	0	0
7	53	nMal	0	0	0	0.638374	0.361626	0	0
66	120	Bdy	0	0.237442	0	0.762558	0	0	0
32	54	nMal	0.10421	0	0	0.525347	0.370443	0	0
30	14	nMal	0	0.298574	0	0.701426	0	0	0
11	9	Bdy	0	0.261353	0	0.477167	0.26148	0	0
47	51	Mal	0.0351476	0	0	0	0	0.964852	0
17	11	Mal	0	0.0653293	0	0	0	0.934671	0
11	49	nMal	0.0525965	0	0	0.617487	0.329917	0	0
20	20	Mal	0	0.089591	0	0	0	0.910409	0
12	0	Bdy	0	0.331013	0	0.438329	0.230658	0	0
71	111	Mal	0	0	0.0275596	0	0	0.97244	0
65	77	Bdy	0	0.270437	0	0.729563	0	0	0
12	14	Mal	0	0.0361149	0	0	0	0.963885	0
63	25	nMal	0	0	0	0.752035	0.247965	0	0
34	96	nMal	0.126627	0.161141	0.712232	0	0	0	0
54	22	nMal	0	0	0.1816	0	0	0.764939	0.053461
56	76	nMal	0	0	0	0.756622	0.243378	0	0
16	62	nMal	0.0350296	0	0	0.570946	0.394025	0	0
40	56	nMal	0.0990068	0	0	0.491699	0.409295	0	0
15	83	nMal	0.0886718	0	0	0.629152	0.282176	0	0
63	55	Bdy	0	0.370038	0	0.629962	0	0	0
72	90	Bdy	0	0.407461	0	0.592539	0	0	0
40	74	nMal	0.152245	0	0	0.484212	0.363542	0	0
39	31	nMal	0.107237	0	0	0.487639	0.405124	0	0
9	19	nMal	0	0.50339	0	0.49661	0	0	0
62	28	Mal	0.0222334	0	0	0	0	0.977767	0
48	120	nMal	0.0295176	0	0.0886708	0.132848	0	0	0.748963
47	101	nMal	0.160236	0	0	0.626978	0.212785	0	0
66	42	nMal	0	0.0744809	0.274032	0.533867	0.11762	0	0
65	111	Mal	0	0	0	0	0	1	0
28	40	nMal	0	0	0	0.586929	0.413071	0	0
60	34	Bdy	0	0.258626	0	0.741374	0	0	0
32	116	nMal	0.0105368	0	0.137814	0.2069	0	0	0.644749
49	111	nMal	0.000980887	0	0.0985984	0.192994	0	0	0.707427
74	118	Mal	0.0163636	0	0	0	0	0.983636	0
59	87	Mal	0	0	0.0708285	0	0	0.929171	0
14	90	nMal	0.18496	0	0	0.734484	0.0805558	0	0
45	1	nMal	0	0.242326	0	0.757674	0	0	0
70	46	nMal	0	0.344579	0	0.655421	0	0	0
65	61	Mal	0.0262624	0	0	0	0	0.973738	0
48	20	Mal	0.0215946	0	0	0	0	0.947606	0.0307994
19	109	nMal	0	0	0.0902132	0.177301	0	0	0.732486
57	77	Bdy	0.0282988	0.177647	0.165086	0.439397	0.189571	0	0
11	101	nMal	0	0	0	0.0427337	0	0	0.957266
65	45	Bdy	0.062557	0.162697	0.228601	0.418253	0.127893	0	0
21	13	Bdy	0	0.236504	0	0.550799	0.212697	0	0
26	108	nMal	0.0267989	0	0.0238073	0.0989565	0	0	0.850437
64	66	nMal	0	0.0760741	0.408433	0.339691	0.175802	0	0
34	40	nMal	0	0.468896	0	0.531104	0	0	0
13	59	nMal	0	0	0	0.64293	0.35707	0	0
21	117	nMal	0	0.063904	0.0425983	0	0	0	0.893498
18	92	nMal	0.0493203	0	0	0.59604	0.35464	0	0
35	49	nMal	0	0	0	0.575822	0.424178	0	0
74	116	Mal	0	0	0	0	0	1	0
62	120	Mal	0.0149405	0	0	0	0	0.98506	0
55	41	Bdy	0	0	0.0723985	0	0	0.79911	0.128492
4	42	nMal	0.0305488	0	0	0.88246	0.086991	0	0
36	36	nMal	0.237436	0	0	0.677735	0.084829	0	0
77	65	nMal	0	0.200279	0.371048	0.428673	0	0	0
44	62	nMal	0.0879985	0	0	0.615002	0.296999	0	0
4	22	nMal	0	0.227985	0	0.772015	0	0	0
61	35	Mal	0.020146	0	0	0	0	0.979854	0
26	84	nMal	0.0125196	0	0	0.651482	0.335999	0	0
61	1	nMal	0.0329224	0.131427	0.388861	0.324355	0.122434	0	0
37	35	nMal	0.0564712	0	0	0.58748	0.356049	0	0
30	94	nMal	0.422203	0	0	0.333771	0.244025	0	0
58	102	Mal	0	0	0.0634888	0	0	0.936511	0
50	36	Mal	0.0258094	0	0	0	0	0.974191	0
4	0	Bdy	0	0.28174	0	0.524932	0.193328	0	0
28	34	Mal	0	0.0658529	0	0.237934	0	0.696214	0
27	105	nMal	0	0	0.200225	0.234809	0	0	0.564966
21	27	Mal	0	0.0757394	0	0	0	0.924256	4.50434e-06
58	40	Bdy	0	0.250243	0	0.530059	0.219697	0	0
4	38	nMal	0	0	0	0.839344	0.160656	0	0
57	101	Mal	0	0	0.0490791	0	0	0.922847	0.0280736
68	12	nMal	0.0161143	0.195784	0.308207	0.283738	0.196157	0	0
31	91	nMal	0.344064	0	0	0.578993	0.0769427	0	0
38	24	nMal	0	0	0	0.629508	0.370492	0	0
69	19	nMal	0.194135	0	0.805865	0	0	0	0
35	57	nMal	0.143478	0	0	0.65365	0.202872	0	0
12	80	nMal	0	0	0	0.620701	0.379299	0	0
6	24	nMal	0	0.250545	0	0.749455	0	0	0
53	25	nMal	0.295509	0	0.704491	0	0	0	0
29	93	nMal	0.279541	0	0	0.410289	0.31017	0	0
60	42	Mal	0	0	0	0	0	1	0
31	25	nMal	0	0.269635	0	0.730365	0	0	0
27	63	nMal	0.0319385	0	0	0.548906	0.419155	0	0
10	96	nMal	0	0	0.0326552	0.0773434	0	0	0.890001
7	25	nMal	0	0.348658	0	0.651342	0	0	0
33	103	nMal	0	0	0.165847	0.142994	0	0	0.691159
42	74	nMal	0.103281	0	0	0.678775	0.217943	0	0
2	28	nMal	0	0	0	0.679289	0.320711	0	0
34	66	nMal	0.198146	0	0	0.626443	0.175411	0	0
59	117	Bdy	0	0.342417	0	0.657583	0	0	0
77	37	nMal	0.0300181	0.128213	0.367449	0.328746	0.145574	0	0
23	101	nMal	0.0268512	0	0.0404134	0.201398	0	0	0.731337
47	125	nMal	0.0123098	0	0.0293264	0.0707501	0	0	0.887614
51	91	nMal	0.240712	0	0	0.506857	0.252431	0	0
4	32	nMal	0.0506721	0	0	0.711117	0.238211	0	0
71	43	nMal	0	0.146803	0.211678	0.480839	0.160679	0	0
36	104	nMal	0	0	0.258551	0.13539	0	0	0.60606
58	70	Bdy	0.033797	0.220896	0.12082	0.455587	0.1689	0	0
63	81	Bdy	0	0.170491	0.108024	0	0	0.721484	0
14	80	nMal	0.216437	0	0	0.59943	0.184133	0	0
37	69	nMal	0.114268	0	0	0.679718	0.206015	0	0
34	38	nMal	0.225409	0	0	0.57693	0.197661	0	0
53	67	nMal	0	0.136919	0.298719	0.444082	0.12028	0	0
26	68	nMal	0	0	0	0.703947	0.296053	0	0
26	100	nMal	0	0	0	0.917385	0.0826147	0	0
73	11	nMal	0	0	0	0.618786	0.381214	0	0
62	4	nMal	0.0237841	0.230635	0.167188	0.435087	0.143307	0	0
62	38	Mal	0	0	0	0	0	1	0
69	31	nMal	0	0.128237	0.310875	0.389759	0.171129	0	0
74	78	Mal	0.0129567	0	0	0	0	0.987043	0
53	93	Bdy	0.11006	0	0.88994	0	0	0	0
58	118	Bdy	0	0.278127	0	0.451029	0.270844	0	0
35	69	nMal	0.157471	0	0	0.646419	0.19611	0	0
72	28	Bdy	0	0	0.147409	0	0	0.852591	0
63	59	Mal	0	0	0.0920949	0	0	0.907905	0
54	104	Mal	0.0151953	0	0	0	0	0.984805	0
30	66	nMal	0	0	0	0.792315	0.207685	0	0
11	55	nMal	0.0295532	0	0	0.816862	0.153585	0	0
45	17	Bdy	0	0.545886	0	0.454114	0	0	0
52	62	Bdy	0	0.21481	0	0.78519	0	0	0
13	101	nMal	0.00306193	0	0.0399064	0.125912	0	0	0.831119
70	64	nMal	0	0.229507	0.192633	0.57786	0	0	0
36	82	nMal	0.0439027	0	0	0.656371	0.299726	0	0
64	40	nMal	0	0	0	0.662835	0.337165	0	0
63	85	Mal	0	0	0.0616194	0	0	0.89145	0.0469302
[truncated: 2,458 more rows]

[truncated: 27 more sheets: Fig4c, Fig4d, Fig4h, Fig4i, Fig4l, Fig4m, Fig4p, Fig4q, Fig5a, Fig5b, Fig5cd, Fig5e, Fig5f, Fig5g, Fig5i, SupFig1e, SupFig1f, SupFig3c, SupFig4f-i, SupFig5a …]
